# Supplementary material for: An exacerbated phosphate starvation response triggers Mycobacterium tuberculosis glycerol utilization at acidic pH
Source: mBio. 2024 Nov 29;16(1):e02825-24. doi: 10.1128/mbio.02825-24 (PMC11708021; doi:10.1128/mbio.02825-24)
Supplement: Data Set S1 — Tnseq screen results displaying the underrepresented and overrepresented hits at pH 5.5 vs pH 7. [file mbio.02825-24-s0001.xlsx]

## Sheet: Title & legend
Title	Tnseq screen results of Mtb grown in acidic (pH5,5) versus neutral pH (pH7)
Legends	Tab 1 displays unfiltered raw data containing the mean number of reads for tranposons located in all Mtb genes
	Tab 2 displays filtered data containing the number of reads for tranposons located in Mtb genes for which the abundance is higher or lower than 2 log2 fold change at pH5.5 versus pH7 and statistically significant (< 0.05 adj. p-value)
	Column Header	Column Definition
	Orf	Gene ID.
	Name	Name of the gene.
	Description	Gene description.
	Sites	Number of TA sites in the gene (TA site = Insertion site for Himar1 transposon)
	Mean Ctrl	Mean of read counts at pH7 (average over TA sites and triplicates)
	Mean Exp	Mean of read counts at pH5.5 (average over TA sites and triplicates)
	log2FC	Log-fold-change of pH5.5 over pH7
	Delta Mean	Difference in the MEAN insertion counts.
	p-value	P-value calculated by the permutation test.
	Adj. p-value	Adjusted p-value controlling for the FDR (Benjamini-Hochberg)
	For more details about the analysis method using TRANSIT software tool go to https://transit.readthedocs.io/en/latest/index.html

## Sheet: Unfiltered data
#Resampling		Unfiltered raw data containing the mean number of reads for tranposons located in all Mtb genes
#GUI with: norm=TTR, samples=10000, pseudocounts=0.00, adaptive=False, histogram=False, includeZeros=True, output=b'/Users/sedslab/Desktop/pH Tnseq screen on plate new without adaptive resamp.txt'
#Parameters: samples=10000, norm=TTR, histograms=False, adaptive=False, excludeZeros=False, pseudocounts=0.0, LOESS=False, trim_Nterm=5.0, trim_Cterm=5.0, site_restricted=True, winsorize=False
#Control Data: b'/Users/sedslab/177 new.wig,/Users/sedslab/pH7_0_Exp1 new.wig,/Users/sedslab/pH7_0-2_Exp3 new.wig'
#Experimental Data: b'/Users/sedslab/178 new.wig,/Users/sedslab/pH5_5_Exp1 new.wig,/Users/sedslab/pH5_5-2_Exp3 new.wig'
#Annotation path: b'/Users/sedslab/Desktop/Tnseq_transit/transit-3.2.7/src/pytransit/genomes/H37RvBD.prot_table'
#Number of significant conditionally essential genes (Padj<0.05): 115
#Orf	Name	Description	Sites	Mean pH7	Mean pH5.5	log2FC	Delta Mean	p-value	Adj. p-value
RVBD_0001	-	chromosomal replication initiator protein DnaA	29	0	0	0	0	1	1
RVBD_0002	-	DNA polymerase III DnaN	27	0	0	0	0	1	1
RVBD_0003	-	DNA replication and repair protein RecF	33	4.5	3.3	-0.46	-1.2	0.468	1
RVBD_0004	-	hypothetical protein	5	0	0	0	0	1	1
RVBD_0005	-	DNA gyrase subunit B GyrB	35	0	0	0	0	1	1
RVBD_0006	-	DNA gyrase subunit A GyrA	42	0	0.1	0.19	0.1	1	1
RVBD_0007	-	membrane protein	10	37.9	27.7	-0.45	-10.2	0.6003	1
RVBD_0008c	-	membrane protein	4	113.4	187.4	0.72	73.9	0.5417	1
RVBD_0009	-	iron-regulated peptidyl-prolyl cis-trans isomerase A PpiA	6	88.7	9.8	-3.18	-78.9	0.0525	0.51779
RVBD_0010c	-	membrane protein	10	171.9	133.4	-0.37	-38.4	0.6022	1
RVBD_0011c	-	cell division protein, PG complex	3	2.3	3.9	0.73	1.6	0.597	1
RVBD_0012	-	membrane protein	14	17.1	4.8	-1.83	-12.3	0.0363	0.43336
RVBD_0013	-	anthranilate synthase component II TrpG	13	10.6	3.6	-1.56	-7	0.0976	0.6981
RVBD_0014c	-	transmembrane serine/threonine-protein kinase B PknB	22	0	0	0	0	1	1
RVBD_0015c	-	transmembrane serine/threonine-protein kinase A PknA	13	0	0.4	0.54	0.4	1	1
RVBD_0016c	-	penicillin-binding protein PbpA	34	13.4	114.6	3.1	101.2	0.0744	0.60176
RVBD_0017c	-	cell division protein RodA	23	62.1	240.5	1.95	178.4	0.0068	0.15332
RVBD_0018c	-	phosphoserine/threonine phosphatase PstP	23	72.6	280.2	1.95	207.5	0.0821	0.63478
RVBD_0019c	-	FHA domain-containing protein FhaB	12	17.7	158	3.16	140.3	0.007	0.15696
RVBD_0020c	-	FHA domain-containing protein FhaA	50	12.5	11.8	-0.09	-0.7	0.9358	1
RVBD_0021c	-	nitronate monooxygenase	18	241.6	247.2	0.03	5.6	0.9521	1
RVBD_0022c	-	transcriptional regulator WhiB-like WhiB5	8	487.6	438.3	-0.15	-49.3	0.8401	1
RVBD_0023	-	transcriptional regulator	12	0	0	0	0	1	1
RVBD_0024	-	secreted protein	11	153	225.8	0.56	72.8	0.9585	1
RVBD_0025	-	hypothetical protein	7	216.6	417.5	0.95	200.9	0.3438	1
RVBD_0026	-	hypothetical protein	12	183.7	183.3	0	-0.3	0.9957	1
RVBD_0027	-	hypothetical protein	5	110.6	18.4	-2.58	-92.2	0.4341	1
RVBD_0028	-	hypothetical protein	4	310.6	157.2	-0.98	-153.3	0.0594	0.54293
RVBD_0029	-	hypothetical protein	17	210	191	-0.14	-19	0.7939	1
RVBD_0030	-	hypothetical protein	5	51.4	75.1	0.55	23.7	1	1
RVBD_0031	-	transposase	1	0	0	0	0	1	1
RVBD_0032	-	8-amino-7-oxononanoate synthase BioF2	50	176.1	82.8	-1.09	-93.3	0.0266	0.36516
RVBD_0033	-	acyl carrier protein AcpA	3	143	107.6	-0.41	-35.4	0.5149	1
RVBD_0034	-	hypothetical protein	5	211.5	59.1	-1.84	-152.5	0.1382	0.79062
RVBD_0035	-	fatty-acid-CoA ligase FadD34	24	438.2	111.3	-1.98	-326.9	0.055	0.52948
RVBD_0036c	-	hypothetical protein	4	409.4	231.1	-0.82	-178.2	0.3527	1
RVBD_0037c	-	integral membrane protein	17	232.5	638	1.46	405.5	0.0024	0.07283
RVBD_0038	-	transcriptional regulator	7	261.1	181.1	-0.53	-80	0.2754	1
RVBD_0039c	-	transmembrane protein	4	176.3	223.8	0.34	47.4	0.905	1
RVBD_0040c	-	secreted proline rich protein Mtc28	8	275.8	75.3	-1.87	-200.6	0.0003	0.01459
RVBD_0041	-	leucyl-tRNA synthetase LeuS	66	0	0	0	0	1	1
RVBD_0042c	-	transcriptional regulator MarR-family	5	126.1	343.4	1.45	217.3	0.2668	1
RVBD_0043c	-	transcriptional regulator GntR-family	7	47.3	9.3	-2.35	-38.1	0.018	0.2876
RVBD_0044c	-	oxidoreductase	19	132.8	111.4	-0.25	-21.5	0.568	1
RVBD_0045c	-	hydrolase	6	186.7	75.7	-1.3	-111	0.078	0.61486
RVBD_0046c	-	myo-inositol-1-phosphate synthase Ino1	15	0	0	0	0	1	1
RVBD_0047c	-	hypothetical protein	7	318	449.3	0.5	131.4	0.6602	1
RVBD_0048c	-	membrane protein	14	524	731.9	0.48	207.8	0.6096	1
RVBD_0049	-	hypothetical protein	6	260.7	2149.9	3.04	1889.2	0.1194	0.74252
RVBD_1193	-	fatty-acid-CoA ligase FadD36	18	498.5	2.8	-7.49	-495.7	0	0
RVBD_3316	-	succinate dehydrogenase [cytochrome B-556 subunit] SdhC	5	152.9	1.6	-6.59	-151.4	0.0001	0.00585
RVBD_0052	-	hypothetical protein	6	137.5	47.8	-1.52	-89.7	0.0164	0.27458
RVBD_0053	-	30S ribosomal protein S6 RpsF	5	2	0.6	-1.8	-1.5	1	1
RVBD_0054	-	single-strand DNA-binding protein Ssb	5	0	0	0	0	1	1
RVBD_0055	-	30S ribosomal protein S18 RpsR1	4	1.2	0.5	-1.18	-0.7	0.7063	1
RVBD_0056	-	50S ribosomal protein L9 RplI	7	20.3	12.4	-0.71	-7.9	0.3975	1
RVBD_0057	-	hypothetical protein	15	39.5	71.5	0.86	32	0.9191	1
RVBD_0058	-	replicative DNA helicase DnaB	36	0	0	0	0	1	1
RVBD_0059	-	hypothetical protein	16	170.6	132.8	-0.36	-37.8	0.5909	1
RVBD_0060	-	hypothetical protein	21	0.1	0	-0.18	-0.1	1	1
RVBD_0061c	-	hypothetical protein	6	52.4	35.8	-0.55	-16.5	0.0914	0.68284
RVBD_0062	-	cellulase CelA1	19	176.4	191.3	0.12	14.9	0.8465	1
RVBD_0063	-	oxidoreductase	21	128.4	98.4	-0.38	-30	0.4672	1
RVBD_0064	-	transmembrane protein	64	84.5	64	-0.4	-20.5	0.411	1
RVBD_0064A	-	antitoxin VapB1	3	551.3	528.4	-0.06	-22.8	0.8303	1
RVBD_0065	-	toxin VapC1	7	108	96.6	-0.16	-11.4	0.8087	1
RVBD_0066c	-	isocitrate dehydrogenase Icd2	33	2.4	3.5	0.56	1.1	0.8945	1
RVBD_0067c	-	transcriptional regulator TetR-family	11	6.5	7.8	0.26	1.3	0.7362	1
RVBD_0068	-	oxidoreductase	11	118.7	135.5	0.19	16.8	0.8954	1
RVBD_0069c	-	l-serine dehydratase SdaA	11	54.3	35.1	-0.63	-19.2	0.364	1
RVBD_0070c	-	serine hydroxymethyltransferase GlyA2	16	153.9	131.7	-0.22	-22.1	0.7424	1
RVBD_0071	-	RNA-directed DNA polymerase	8	205.4	224.4	0.13	19	0.9189	1
RVBD_0072	-	glutamine-transport ABC transporter transmembrane protein	16	402.2	629.7	0.65	227.6	0.9887	1
RVBD_0073	-	glutamine-transport ABC transporter ATP-binding protein	13	158.7	152.2	-0.06	-6.5	0.9451	1
RVBD_0074	-	hypothetical protein	14	378.8	317.2	-0.26	-61.6	0.7097	1
RVBD_0075	-	cystathionine beta-lyase	22	282.4	192.1	-0.56	-90.3	0.8809	1
RVBD_0076c	-	membrane protein	3	148.4	250.9	0.76	102.5	0.4623	1
RVBD_0077c	-	oxidoreductase	11	118.3	71	-0.74	-47.2	0.3795	1
RVBD_0078	-	transcriptional regulator	7	33.7	43.8	0.38	10.1	0.9885	1
RVBD_0078A	-	hypothetical protein	9	152.4	52.9	-1.53	-99.5	0.0529	0.51948
RVBD_0078B	-	hypothetical protein	2	353.9	147.3	-1.26	-206.6	0.846	1
RVBD_0079	-	hypothetical protein	13	83.2	48.7	-0.77	-34.5	0.2416	0.98395
RVBD_0080	-	hypothetical protein	3	136.5	47.6	-1.52	-89	0.0603	0.54293
RVBD_0081	-	ArsR family transcriptional regulator	5	244.5	173.1	-0.5	-71.4	0.4355	1
RVBD_0082	-	oxidoreductase	7	30	7.7	-1.97	-22.3	0.0641	0.55756
RVBD_0083	-	oxidoreductase	20	280.5	497.8	0.83	217.3	0.3232	1
RVBD_0084	-	formate hydrogenlyase HycD	7	26.3	35.2	0.42	8.9	0.7194	1
RVBD_0085	-	hydrogenase HycP	3	12.2	44.6	1.88	32.5	0.4076	1
RVBD_0086	-	hydrogenase HycQ	14	56.9	84.5	0.57	27.7	0.674	1
RVBD_0087	-	formate hydrogenase HycE	22	43.3	9.3	-2.21	-33.9	0.0623	0.54988
RVBD_0088	-	polyketide cyclase/dehydrase	11	26.3	27.3	0.05	1	0.9564	1
RVBD_0089	-	methyltransferase	9	131.6	384	1.54	252.3	0.2573	0.99529
RVBD_0090	-	membrane protein	12	151.4	243.7	0.69	92.3	0.2836	1
RVBD_0091	-	bifunctional MTA/SAH nucleosidase Mtn	11	319.1	186.8	-0.77	-132.3	0.2856	1
RVBD_0092	-	cation transporter P-type ATPase CtpA	27	77	20.3	-1.93	-56.7	0.0004	0.01899
RVBD_0093c	-	membrane protein	7	47.5	11.2	-2.08	-36.3	0.0092	0.18848
RVBD_0094c	-	hypothetical protein	14	272.5	194.9	-0.48	-77.5	0.3224	1
RVBD_0095c	-	hypothetical protein	7	5.9	5.7	-0.04	-0.2	1	1
RVBD_0096	-	PPE family protein PPE1	30	1	1.3	0.44	0.3	0.4464	1
RVBD_0097	-	oxidoreductase	24	87.1	108.5	0.32	21.5	0.4243	1
RVBD_0098	-	fatty-acyl-CoA thioesterase type III FcoT	10	91.2	61	-0.58	-30.2	0.9479	1
RVBD_0099	-	fatty-acid-CoA ligase FadD10	30	46.6	20	-1.22	-26.7	0.599	1
RVBD_0100	-	hypothetical protein	3	156.6	295.8	0.92	139.3	0.4325	1
RVBD_0101	-	peptide synthetase Nrp	103	81.5	45.5	-0.84	-36	0.0113	0.21114
RVBD_0102	-	membrane protein	38	0	0	0	0	1	1
RVBD_0103c	-	cation-transporter P-type ATPase CtpB	28	181.8	214.7	0.24	32.9	0.699	1
RVBD_0104	-	hypothetical protein	25	512.8	106.8	-2.26	-405.9	0.0047	0.11741
RVBD_0105c	-	50S ribosomal protein L28 RpmB1	5	50.5	806.2	4	755.7	0.0319	0.40487
RVBD_0106	-	hypothetical protein	10	134.7	141.8	0.07	7	0.9066	1
RVBD_0107c	-	cation-transporter P-type ATPase CtpI	59	77.6	93.1	0.26	15.5	0.5438	1
RVBD_0108c	-	hypothetical protein	2	533.4	274.7	-0.96	-258.6	0.319	1
RVBD_0109	-	PE-PGRS family protein PE_PGRS1	25	34.1	50.9	0.58	16.8	0.4299	1
RVBD_0110	-	integral membrane protein	13	295.3	478.4	0.7	183.1	0.4823	1
RVBD_0247c	-	succinate dehydrogenase [iron-sulfur subunit]	9	63.7	0	-6.02	-63.7	0.0008	0.03165
RVBD_0112	-	GDP-mannose 4,6-dehydratase Gca	29	45.2	70.8	0.65	25.5	0.2498	0.99213
RVBD_0113	-	sedoheptulose-7-phosphate isomerase GmhA	12	22.7	35.7	0.66	13.1	0.6089	1
RVBD_0114	-	d-alpha,beta-d-heptose-1,7-biphosphate phosphatase GmhB	9	325.1	321	-0.02	-4.1	0.9804	1
RVBD_0115	-	d-alpha-d-heptose-7-phosphate kinase HddA	17	157.2	1047.1	2.74	889.9	0.0327	0.4086
RVBD_0116c	-	l,d-transpeptidase LdtA	15	133.7	37.6	-1.83	-96.1	0	0
RVBD_0117	-	oxidative stress response regulatory protein OxyS	16	165.6	48.7	-1.77	-116.9	0.2224	0.94827
RVBD_0118c	-	oxalyl-CoA decarboxylase OxcA	25	54.7	32.7	-0.74	-22	0.1471	0.80995
RVBD_0119	-	fatty-acid-CoA ligase FadD7	13	14.7	0.4	-5.03	-14.3	0.0118	0.21746
RVBD_0120c	-	elongation factor G FusA2	25	50.9	48.7	-0.07	-2.3	0.9246	1
RVBD_0121c	-	hypothetical protein	10	23.8	28.4	0.25	4.6	0.7467	1
RVBD_0122	-	hypothetical protein	9	27	2.5	-3.43	-24.5	0.3991	1
RVBD_0123	-	hypothetical protein	7	2.5	0	-1.81	-2.5	0.1012	0.70059
RVBD_0124	-	PE-PGRS family protein PE_PGRS2	11	88.7	103.3	0.22	14.6	0.8166	1
RVBD_0125	-	serine protease PepA	9	90.2	86.2	-0.07	-4	0.9218	1
RVBD_0126	-	trehalose synthase TreS	29	5.5	7.8	0.5	2.3	0.1331	0.78767
RVBD_0127	-	maltokinase Mak	28	2	3.5	0.81	1.5	0.1425	0.80102
RVBD_0128	-	transmembrane protein	17	225.9	264	0.23	38.1	0.4403	1
RVBD_0129c	-	6-O-acylglucoside esterase/glucoside 6-O-acyltransferase FbpC	27	81.2	288.4	1.83	207.2	0.0085	0.18151
RVBD_0130	-	3-hydroxyl-thioester dehydratase	3	253.8	137	-0.89	-116.8	0.5986	1
RVBD_0131c	-	acyl-CoA dehydrogenase FadE1	17	159.4	126.7	-0.33	-32.7	0.6784	1
RVBD_0132c	-	F420-dependent glucose-6-phosphate dehydrogenase Fgd2	14	239.6	1996.3	3.06	1756.7	0.1825	0.89547
RVBD_0133	-	N-acetyltransferase	6	390.3	317.1	-0.3	-73.1	0.4873	1
RVBD_0134	-	epoxide hydrolase EphF	11	288	543.4	0.92	255.4	0.1623	0.85181
RVBD_0135c	-	transcriptional regulator	11	20.1	1.5	-3.72	-18.6	0.0226	0.33412
RVBD_0136	-	cytochrome P450 138 Cyp138	22	520.4	316.2	-0.72	-204.2	0.1262	0.77123
RVBD_0137c	-	peptide methionine sulfoxide reductase MsrA	11	69.2	28.8	-1.26	-40.4	0.013	0.23319
RVBD_0138	-	hypothetical protein	6	494.9	405	-0.29	-89.8	0.5883	1
RVBD_0139	-	oxidoreductase	12	326.3	936	1.52	609.7	0.1578	0.83911
RVBD_0140	-	hypothetical protein	15	301.3	397.4	0.4	96.1	0.5983	1
RVBD_0141c	-	hypothetical protein	8	387.5	474	0.29	86.5	0.7956	1
RVBD_0142	-	hypothetical protein	5	302.5	277	-0.13	-25.5	0.856	1
RVBD_0143c	-	CIC family chloride channel protein	25	160.3	176.4	0.14	16.1	0.8635	1
RVBD_0144	-	transcriptional regulator TetR-family	14	410.1	3403.7	3.05	2993.6	0.369	1
RVBD_0145	-	s-adenosylmethionine-dependent methyltransferase	14	267.1	208.1	-0.36	-59.1	0.513	1
RVBD_0146	-	s-adenosylmethionine-dependent methyltransferase	15	308.6	198.8	-0.63	-109.8	0.6085	1
RVBD_0147	-	aldehyde dehydrogenase (NAD+)	23	329.7	891.9	1.44	562.2	0.1991	0.91851
RVBD_0148	-	oxidoreductase	15	219	580.5	1.41	361.5	0.1189	0.74232
RVBD_0149	-	NADPH2:quinone reductase	19	269.3	382.8	0.51	113.5	0.4209	1
RVBD_0150c	-	hypothetical protein	4	62.3	14.1	-2.14	-48.2	0.0963	0.69281
RVBD_0151c	-	PE family protein PE1	40	341.2	222	-0.62	-119.2	0.1344	0.78793
RVBD_0152c	-	PE family protein PE2	35	278	434	0.64	156.1	0.0673	0.57304
RVBD_0153c	-	phosphotyrosine protein phosphatase PtpB	11	168.2	506.3	1.59	338.1	0.2721	1
RVBD_0154c	-	acyl-CoA dehydrogenase FadE2	11	171.7	167.4	-0.04	-4.4	0.9269	1
RVBD_0211	-	iron-regulated phosphoenolpyruvate carboxykinase PckA	22	133.4	2.9	-5.53	-130.5	0	0
RVBD_0156	-	NAD(P) transhydrogenase subunit alpha PntAb	0	0	0	0	0	1	1
RVBD_0208c	-	methyltransferase	10	9.4	0.2	-5.48	-9.2	0.0007	0.02974
RVBD_0157A	-	hypothetical protein	5	17.4	27.9	0.68	10.5	0.94	1
RVBD_0158	-	transcriptional regulator TetR-family	15	179	49.5	-1.85	-129.5	0.0011	0.04073
RVBD_0159c	-	PE family protein PE3	48	461.1	578.6	0.33	117.6	0.3833	1
RVBD_0160c	-	PE family protein PE4	41	230.3	664.7	1.53	434.4	0.4234	1
RVBD_0161	-	oxidoreductase	16	289.4	602.6	1.06	313.2	0.6698	1
RVBD_0162c	-	zinc-type alcohol dehydrogenase AdhE1	15	71.3	46.3	-0.62	-25.1	0.3207	1
RVBD_0163	-	acyl-CoA thioester hydrolase	9	204.2	218.9	0.1	14.7	0.8147	1
RVBD_0164	-	hypothetical protein	8	124.2	84.7	-0.55	-39.4	0.4161	1
RVBD_0165c	-	transcriptional regulator Mce1R	5	111.3	115.6	0.05	4.3	0.8733	1
RVBD_0166	-	fatty-acid-CoA ligase FadD5	23	205.8	151.6	-0.44	-54.1	0.4815	1
RVBD_0167	-	ABC transporter permease YrbE1A	6	266.3	167.9	-0.67	-98.4	0.3044	1
RVBD_0168	-	ABC transporter permease YrbE1B	13	333.3	387.2	0.22	53.9	0.6619	1
RVBD_0169	-	MCE-family protein Mce1A	33	200	1297.4	2.7	1097.4	0.1199	0.74334
RVBD_0170	-	MCE-family protein Mce1B	16	449.7	124	-1.86	-325.7	0.0181	0.2876
RVBD_0171	-	MCE-family protein Mce1C	23	182.5	631.1	1.79	448.6	0.9312	1
RVBD_0172	-	MCE-family protein Mce1D	31	181.4	172.4	-0.07	-9	0.8479	1
RVBD_0173	-	MCE-family lipoprotein LprK	15	207.2	105.5	-0.97	-101.7	0.1533	0.83161
RVBD_0174	-	MCE-family protein Mce1F	28	313.8	450.6	0.52	136.8	0.5726	1
RVBD_0175	-	MCE-associated membrane protein	9	128.5	212.9	0.73	84.4	0.8195	1
RVBD_0176	-	MCE-associated membrane protein	15	238.9	204.4	-0.23	-34.5	0.5855	1
RVBD_0177	-	MCE-associated membrane protein	11	40.8	35.8	-0.19	-5	0.7727	1
RVBD_0178	-	MCE-associated membrane protein	11	165.2	125.7	-0.39	-39.5	0.601	1
RVBD_0179c	-	lipoprotein LprO	22	194.7	404.9	1.06	210.3	0.0336	0.41726
RVBD_0998	-	hypothetical protein	11	275.3	6.8	-5.35	-268.5	0	0
RVBD_0181c	-	hypothetical protein	14	91.6	173.6	0.92	82	0.384	1
RVBD_0182c	-	alternative RNA polymerase sigma factor SigG	19	222.4	210.2	-0.08	-12.3	0.8118	1
RVBD_0183	-	lysophospholipase	14	270.7	335.7	0.31	65	0.501	1
RVBD_0184	-	hypothetical protein	11	120.1	142.4	0.25	22.3	0.7319	1
RVBD_0185	-	hypothetical protein	9	13.2	25.7	0.96	12.5	0.9502	1
RVBD_0186	-	beta-glucosidase BglS	32	167	75.5	-1.15	-91.5	0.4628	1
RVBD_0186Ac	-	metallothionein MymT	3	185.2	12.8	-3.86	-172.4	0.0736	0.59769
RVBD_0187	-	O-methyltransferase	7	143.2	135.2	-0.08	-8.1	0.9293	1
RVBD_0188	-	transmembrane protein	8	89.3	750.2	3.07	660.9	0.0364	0.43336
RVBD_0189c	-	dihydroxy-acid dehydratase IlvD	18	0	0	0	0	1	1
RVBD_1807	-	PPE family protein PPE31	17	72.1	2	-5.21	-70.2	0	0
RVBD_0191	-	integral membrane protein	17	374	316.2	-0.24	-57.8	0.5884	1
RVBD_0192	-	hypothetical protein	11	301.2	203.8	-0.56	-97.4	0.2609	0.99704
RVBD_0192A	-	secreted protein	2	99	371.1	1.91	272.1	0.7199	1
RVBD_0193c	-	hypothetical protein	32	233	999.5	2.1	766.5	0.137	0.7899
RVBD_0194	-	transmembrane multidrug efflux pump	48	310.8	333.3	0.1	22.5	0.6917	1
RVBD_0195	-	two-component system transcriptional regulator, LuxR-family	6	207.4	260.6	0.33	53.2	0.9422	1
RVBD_0196	-	transcriptional regulator	7	258.7	202.3	-0.35	-56.4	0.6122	1
RVBD_0197	-	oxidoreductase	29	109	150.7	0.47	41.7	0.5703	1
RVBD_0198c	-	zinc metalloprotease Zmp1	39	144.1	234.4	0.7	90.2	0.4679	1
RVBD_0199	-	membrane protein	12	135.1	121.9	-0.15	-13.3	0.7668	1
RVBD_0200	-	transmembrane protein	7	106.2	37.9	-1.48	-68.2	0.2211	0.94827
RVBD_0201c	-	hypothetical protein	7	128.6	65.6	-0.97	-63	0.1742	0.88145
RVBD_0202c	-	transmembrane transporter MmpL11	36	30.9	54.2	0.81	23.3	0.1165	0.73583
RVBD_0203	-	exported protein	3	100.8	80.4	-0.33	-20.4	0.461	1
RVBD_0244c	-	acyl-CoA dehydrogenase FadE5	21	39.1	1.2	-5	-37.9	0	0
RVBD_0205	-	membrane protein	12	104.1	85.8	-0.28	-18.3	0.5252	1
RVBD_0206c	-	transmembrane transporter MmpL3	27	2.4	0.1	-4.44	-2.2	0.3993	1
RVBD_0207c	-	hypothetical protein	9	157.1	370.7	1.24	213.6	0.3294	1
RVBD_0860	-	fatty oxidation protein FadB	21	31.4	1.1	-4.79	-30.3	0	0
RVBD_0209	-	hypothetical protein	14	133.8	69.5	-0.95	-64.3	0.1315	0.78767
RVBD_0210	-	hypothetical protein	12	194.7	1407.7	2.85	1213	0.1455	0.80554
RVBD_3318	-	succinate dehydrogenase [flavoprotein subunit] SdhA	28	125	4.8	-4.71	-120.2	0	0
RVBD_0212c	-	transcriptional regulator AsnC-family	6	219.3	283.5	0.37	64.2	0.5972	1
RVBD_0213c	-	methyltransferase	30	295.3	336	0.19	40.6	0.6663	1
RVBD_0214	-	fatty-acid-CoA ligase FadD4	31	207.7	201.9	-0.04	-5.8	0.938	1
RVBD_0215c	-	acyl-CoA dehydrogenase FadE3	14	263.1	290.6	0.14	27.5	0.8231	1
RVBD_0216	-	double hotdog hydratase	19	35.8	22	-0.71	-13.8	0.2716	1
RVBD_0217c	-	esterase LipW	19	101.7	113	0.15	11.3	0.7191	1
RVBD_0218	-	transmembrane protein	18	144.2	163.5	0.18	19.3	0.7406	1
RVBD_0219	-	transmembrane protein	11	57.5	78.2	0.44	20.8	0.4312	1
RVBD_0220	-	esterase LipC	22	199.1	167.9	-0.25	-31.2	0.6962	1
RVBD_0221	-	diacylglycerol acyltransferase	25	130.4	188.7	0.53	58.3	0.3605	1
RVBD_0222	-	enoyl-CoA hydratase EchA1	8	122.8	72.1	-0.77	-50.7	0.1947	0.91267
RVBD_0223c	-	aldehyde dehydrogenase (NAD+)	22	96	117.4	0.29	21.4	0.767	1
RVBD_0224c	-	methyltransferase	14	0	0	0	0	1	1
RVBD_0225	-	glycosyltransferase	20	0	0	0	0	1	1
RVBD_0226c	-	transmembrane protein	23	0	0	0	0	1	1
RVBD_0227c	-	membrane protein	21	0	0	0	0	1	1
RVBD_0228	-	membrane acyltransferase	13	0	0	0	0	1	1
RVBD_0229Ac	-	antitoxin	2	8.5	1.1	-3	-7.4	0.4008	1
RVBD_0229c	-	toxin	6	209	111.3	-0.91	-97.7	0.2525	0.99213
RVBD_0230c	-	phosphotriesterase Php	13	219.8	118.4	-0.89	-101.5	0.032	0.40487
RVBD_0231	-	acyl-CoA dehydrogenase FadE4	33	275.5	360.5	0.39	85	0.8219	1
RVBD_0232	-	transcriptional regulator TetR/AcrR-family	9	297.9	122.1	-1.29	-175.8	0.195	0.91302
RVBD_0233	-	ribonucleoside-diphosphate reductase NrdB	11	154.5	169.3	0.13	14.8	0.8089	1
RVBD_0234c	-	succinate-semialdehyde dehydrogenase [NADP] dependent GabD1	19	49.1	7.7	-2.67	-41.4	0.0091	0.18739
RVBD_0235c	-	transmembrane protein	22	46.4	23	-1.02	-23.5	0.1393	0.79246
RVBD_0236A	-	decaprenol phosphoarabinose-dependent alpha-1,3-branching arabinosyltransferase	2	0	0	0	0	1	1
RVBD_0236c	-	arabinofuranosyltransferase AftD	34	0	0	0	0	1	1
RVBD_0237	-	lipoprotein LpqI	12	41.5	43.3	0.06	1.8	0.9396	1
RVBD_0238	-	transcriptional regulator TetR-family	11	7.5	7.5	-0.01	-0.1	0.989	1
RVBD_0239	-	antitoxin VapB24	2	37.2	66.8	0.84	29.6	0.8743	1
RVBD_0240	-	toxin VapC24	6	243.7	404	0.73	160.3	0.2159	0.93999
RVBD_0241c	-	3-hydroxyacyl-thioester dehydratase HtdX	13	20.8	11.9	-0.81	-8.9	0.4969	1
RVBD_0242c	-	3-oxoacyl-[acyl-carrier protein] reductase FabG4	11	28.4	3.7	-2.92	-24.7	0.0068	0.15332
RVBD_0243	-	acetyl-CoA acyltransferase FadA2	18	55.6	9.4	-2.57	-46.2	0.0166	0.27458
RVBD_1096	-	glycosyl hydrolase	16	62.7	2.4	-4.68	-60.2	0	0
RVBD_0245	-	oxidoreductase	4	162.9	145.3	-0.16	-17.6	0.7492	1
RVBD_0246	-	integral membrane protein	29	171.3	243.3	0.51	72	0.8973	1
RVBD_2613c	-	AP-4-A phosphorylase	9	30.6	1.3	-4.55	-29.3	0.0014	0.04913
RVBD_0180c	-	YhgE/Pip domain-containing protein	27	28.5	1.3	-4.48	-27.2	0	0
RVBD_2140c	-	hypothetical protein	9	82.4	3.7	-4.47	-78.7	0	0
RVBD_0250c	-	hypothetical protein	3	73	35	-1.06	-38	0.1791	0.88693
RVBD_0251c	-	heat shock protein Hsp	5	428.6	587.5	0.45	158.8	0.962	1
RVBD_0252	-	nitrite reductase [NAD(P)H] large subunit NirB	38	115.4	173.8	0.59	58.5	0.9992	1
RVBD_0253	-	nitrite reductase [NAD(P)H] small subunit NirD	6	132.7	63.8	-1.06	-68.9	0.0381	0.44535
RVBD_0254c	-	adenosylcobinamide kinase/adenosylcobinamide-phosphate guanylyltransferase CobU	5	229.6	111.9	-1.04	-117.7	0.2026	0.91851
RVBD_0255c	-	cobyric acid synthase CobQ1	13	181.3	90.7	-1	-90.6	0.4523	1
RVBD_0256c	-	PPE family protein PPE2	31	278	1933.8	2.8	1655.8	0.3578	1
RVBD_0257	-	hypothetical protein	3	362.8	1175.3	1.7	812.5	0.3133	1
RVBD_0258c	-	hypothetical protein	6	32.9	5.8	-2.5	-27.1	0.0578	0.54293
RVBD_0259c	-	hypothetical protein	7	30.2	50.1	0.73	19.8	0.8418	1
RVBD_0260c	-	transcriptional regulator	18	37.8	25.3	-0.58	-12.5	0.4492	1
RVBD_0261c	-	integral membrane nitrite extrusion protein NarK3	22	68.7	37.9	-0.86	-30.8	0.5327	1
RVBD_0262c	-	aminoglycoside 2'-N-acetyltransferase Aac	6	8.7	2.4	-1.86	-6.3	0.7048	1
RVBD_0263c	-	allophanate hydrolase	15	51.4	40.1	-0.36	-11.3	0.5621	1
RVBD_0264c	-	hypothetical protein	9	153.2	196.1	0.36	42.9	0.9293	1
RVBD_0265c	-	iron complex transporter substrate-binding protein	9	154.5	319.1	1.05	164.6	0.2419	0.98418
RVBD_0266c	-	5-oxoprolinase OplA	38	196.6	236.9	0.27	40.3	0.6147	1
RVBD_0267	-	integral membrane nitrite extrusion protein NarU	11	187.1	375.5	1.01	188.5	0.4092	1
RVBD_0268c	-	prevent-host-death family protein	12	331.8	336.2	0.02	4.4	0.968	1
RVBD_0269c	-	DNA polymerase LigD	10	200.2	238.3	0.25	38.1	0.6321	1
RVBD_0270	-	fatty-acid-CoA ligase FadD2	21	78.2	190.4	1.28	112.2	0.0005	0.02293
RVBD_0271c	-	acyl-CoA dehydrogenase FadE6	25	153.6	109.1	-0.49	-44.5	0.348	1
RVBD_0272c	-	hypothetical protein	15	45.6	157.3	1.79	111.7	0.5655	1
RVBD_0273c	-	transcriptional regulator	15	51.5	7.9	-2.71	-43.6	0.0045	0.11495
RVBD_0274	-	glyoxalase/bleomycin resistance protein/dioxygenase	8	151.5	177.9	0.23	26.4	0.9501	1
RVBD_0275c	-	transcriptional regulator TetR-family	7	246.9	221.7	-0.16	-25.2	0.8508	1
RVBD_0276	-	hypothetical protein	17	187.8	81	-1.21	-106.9	0.0591	0.54293
RVBD_0277Ac	-	antitoxin	4	183.6	162.5	-0.18	-21.1	0.7875	1
RVBD_0277c	-	toxin VapC25	5	45.3	38.2	-0.25	-7.1	0.8077	1
RVBD_0278c	-	PE-PGRS family protein PE_PGRS3	24	52.1	59	0.18	7	0.7814	1
RVBD_0279c	-	PE-PGRS family protein PE_PGRS4	18	28.2	65.2	1.21	37.1	0.1974	0.91622
RVBD_0280	-	PPE family protein PPE3	26	78.1	82.6	0.08	4.6	0.8786	1
RVBD_0281	-	s-adenosylmethionine-dependent methyltransferase	12	185.4	280.3	0.6	94.9	0.2542	0.99213
RVBD_0282	-	ESX-3 secretion system protein EccA3	19	0	0	0	0	1	1
RVBD_0283	-	ESX-3 secretion system protein EccB3	22	0	0	0	0	1	1
RVBD_0284	-	ESX-3 secretion system protein EccC3	57	0	0	0	0	1	1
RVBD_0285	-	PE family protein PE5	5	0	0	0	0	1	1
RVBD_0286	-	PPE family protein PPE4	28	0	0.1	0.1	0.1	1	1
RVBD_0287	-	ESAT-6 like protein EsxG	3	0	0	0	0	1	1
RVBD_0288	-	antigen 7 EsxH	7	0	0	0	0	1	1
RVBD_0289	-	ESX-3 secretion-associated protein EspG3	13	0	0	0	0	1	1
RVBD_0290	-	ESX-3 secretion system protein EccD3	18	0	0	0	0	1	1
RVBD_0291	-	membrane-anchored mycosin MycP3	12	0	0	0	0	1	1
RVBD_0292	-	ESX-3 secretion system protein EccE3	17	8.4	16.7	0.99	8.3	0.3542	1
RVBD_0293c	-	hypothetical protein	26	93.9	69.8	-0.43	-24.1	0.4753	1
RVBD_0294	-	trans-aconitate methyltransferase Tam	13	73.9	119.7	0.7	45.8	0.8793	1
RVBD_0295c	-	trehalose sulfotransferase	7	10.7	9.3	-0.2	-1.4	0.6941	1
RVBD_0296c	-	sulfatase	42	124.2	129.2	0.06	5	0.9456	1
RVBD_0297	-	PE-PGRS family protein PE_PGRS5	14	58.3	76.6	0.39	18.3	0.4788	1
RVBD_0298	-	antitoxin	5	197.9	45.1	-2.13	-152.8	0.2115	0.93588
RVBD_0299	-	toxin	2	149.2	405.4	1.44	256.3	1	1
RVBD_0300	-	antitoxin VapB2	4	766.5	459.3	-0.74	-307.2	0.257	0.99529
RVBD_0301	-	toxin VapC2	7	303.5	288.3	-0.07	-15.2	0.8733	1
RVBD_0302	-	transcriptional regulator TetR/AcrR-family	8	263.3	334.9	0.35	71.6	0.5265	1
RVBD_0303	-	light-dependent protochlorophyllide reductase	12	140.2	168.2	0.26	28.1	0.7046	1
RVBD_0304c	-	PPE family protein PPE5	119	218.1	311.2	0.51	93	0.348	1
RVBD_0305c	-	PPE family protein PPE6	53	251.1	257.9	0.04	6.9	0.9187	1
RVBD_0306	-	cob(II)yrinic acid a,c-diamide reductase	6	307.2	233	-0.4	-74.2	0.6969	1
RVBD_0307c	-	hypothetical protein	8	184.2	45.6	-2.01	-138.5	0.0071	0.15745
RVBD_0308	-	integral membrane protein	15	136.2	148.3	0.12	12.1	0.8848	1
RVBD_0309	-	exported protein	11	106.3	105.8	-0.01	-0.5	0.991	1
RVBD_0310c	-	hypothetical protein	12	40.8	65.6	0.69	24.9	0.7867	1
RVBD_0311	-	hypothetical protein	15	77.3	1013.2	3.71	935.9	0.9908	1
RVBD_0312	-	proline and threonine rich protein	19	16.6	21.7	0.39	5.1	0.8156	1
RVBD_0313	-	hypothetical protein	4	301.2	122.3	-1.3	-178.8	0.0598	0.54293
RVBD_0314c	-	membrane protein	7	395.4	387.4	-0.03	-7.9	0.9368	1
RVBD_0315	-	beta-1,3-glucanase	8	154.6	809	2.39	654.4	0.0438	0.47806
RVBD_0316	-	muconolactone delta-isomerase	8	1076.6	145.3	-2.89	-931.3	0.5722	1
RVBD_0317c	-	glycerophosphoryl diester phosphodiesterase GlpQ2	13	152.6	118.8	-0.36	-33.8	0.5956	1
RVBD_0318c	-	ZIP family zinc transporter	6	198.4	379.5	0.94	181	0.5884	1
RVBD_0319	-	pyrrolidone-carboxylate peptidase Pcp	7	104.9	233.8	1.16	128.9	0.1306	0.78672
RVBD_0320	-	exported protein NLP/P60 family member	12	376.2	428.3	0.19	52.1	0.8611	1
RVBD_0321	-	deoxycytidine triphosphate deaminase Dcd	4	239.5	189.4	-0.34	-50.1	0.5991	1
RVBD_0322	-	UDP-glucose 6-dehydrogenase UdgA	21	99.1	131.2	0.41	32.1	0.6336	1
RVBD_0323c	-	hypothetical protein	11	47.3	46.8	-0.02	-0.5	0.9768	1
RVBD_0324	-	transcriptional regulator ArsR-family	11	68.4	74.8	0.13	6.4	0.9974	1
RVBD_0325	-	hypothetical protein	6	144.5	12274	6.41	12129.5	0.3739	1
RVBD_0326	-	hypothetical protein	9	111.2	126.6	0.19	15.5	0.8236	1
RVBD_0327c	-	cytochrome P450 135A1 Cyp135A1	21	97.9	161.6	0.72	63.7	0.4627	1
RVBD_0328	-	transcriptional regulator TetR/AcrR-family	11	80.9	51	-0.67	-29.9	0.594	1
RVBD_0329c	-	hypothetical protein	8	156.4	186.8	0.26	30.4	0.7452	1
RVBD_0330c	-	hypothetical protein	9	266.8	333.9	0.32	67	0.9984	1
RVBD_0331	-	oxidoreductase	18	127.5	1554	3.61	1426.5	0.308	1
RVBD_0332	-	hypothetical protein	8	86.6	97.4	0.17	10.8	0.7282	1
RVBD_0333	-	hypothetical protein	4	91.2	128	0.49	36.8	0.9877	1
RVBD_0334	-	glucose-1-phosphate thymidylyltransferase RmlA	15	0	0	0	0	1	1
RVBD_0335c	-	PE family protein PE6	1	0	5.8	2.78	5.8	1	1
RVBD_0336	-	13E12 repeat family protein	18	690.9	393	-0.81	-297.9	0.6386	1
RVBD_0337c	-	aspartate aminotransferase AspC	20	0	0	0	0	1	1
RVBD_0338c	-	oxidoreductase	35	0.1	0	-0.1	-0.1	1	1
RVBD_0339c	-	transcriptional regulator	26	90.6	110	0.28	19.4	0.6412	1
RVBD_0340	-	hypothetical protein	4	49	38.6	-0.34	-10.4	0.4938	1
RVBD_0341	-	isoniazid inducible protein IniB	15	101.5	367.2	1.85	265.6	0.2216	0.94827
RVBD_0342	-	isoniazid inducible protein IniA	24	136	216.8	0.67	80.8	0.8135	1
RVBD_0343	-	isoniazid inducible protein IniC	10	141.9	122	-0.22	-19.8	0.6724	1
RVBD_0344c	-	lipoprotein LpqJ	10	124.7	112.6	-0.15	-12.1	0.738	1
RVBD_0345	-	hypothetical protein	7	304.4	204.3	-0.58	-100.1	0.8532	1
RVBD_0346c	-	l-asparagine permease AnsP2	26	320.6	480.3	0.58	159.7	0.2225	0.94827
RVBD_0347	-	membrane protein	15	0	0	0	0	1	1
RVBD_0348	-	transcriptional regulator	16	6.4	3.9	-0.72	-2.5	0.2354	0.97592
RVBD_0349	-	hypothetical protein	8	278.9	262.5	-0.09	-16.4	0.8493	1
RVBD_0350	-	chaperone DnaK	17	0	0	0	0	1	1
RVBD_0351	-	protein GrpE	9	0	0	0	0	1	1
RVBD_0352	-	chaperone DnaJ1	12	1.1	0.7	-0.65	-0.4	0.6475	1
RVBD_0353	-	heat shock protein transcriptional repressor HspR	6	83.5	39.9	-1.06	-43.6	0.492	1
RVBD_0354c	-	PPE family protein PPE7	8	557.3	191.8	-1.54	-365.5	0.0041	0.10745
RVBD_0355c	-	PPE family protein PPE8	154	274.5	351.6	0.36	77	0.2866	1
RVBD_0356c	-	hypothetical protein	8	97.1	72.3	-0.42	-24.8	0.4733	1
RVBD_0357c	-	adenylosuccinate synthetase PurA	23	0	0	0	0	1	1
RVBD_0358	-	hypothetical protein	11	0	0	0	0	1	1
RVBD_0359	-	integral membrane protein	10	280.8	222.7	-0.33	-58.1	0.526	1
RVBD_0360c	-	hypothetical protein	8	134.9	190.5	0.5	55.6	0.5646	1
RVBD_0361	-	membrane protein	8	32.8	8.7	-1.91	-24	0.4008	1
RVBD_0362	-	Mg2+ transport transmembrane protein MgtE	14	125	477.2	1.93	352.2	0.9142	1
RVBD_0363c	-	fructose-bisphosphate aldolase Fba	14	0	0	0	0	1	1
RVBD_0364	-	membrane-associated protein	12	19.7	1	-4.32	-18.7	0.499	1
RVBD_0365c	-	hypothetical protein	19	198.4	1029.5	2.38	831.1	0.8942	1
RVBD_0366c	-	hypothetical protein	5	177.7	124.9	-0.51	-52.8	0.4566	1
RVBD_0367c	-	hypothetical protein	2	60.4	48.1	-0.33	-12.3	0.6537	1
RVBD_0368c	-	hypothetical protein	17	135.2	55.2	-1.29	-80.1	0.0491	0.50553
RVBD_0369c	-	membrane oxidoreductase	7	128.5	48	-1.42	-80.5	0.8048	1
RVBD_0370c	-	oxidoreductase	19	42.3	15	-1.5	-27.3	0.1275	0.77382
RVBD_0371c	-	hypothetical protein	6	37.9	45.5	0.27	7.7	0.7711	1
RVBD_0372c	-	xanthine dehydrogenase accessory factor	6	11.6	1.5	-2.98	-10.1	0.0346	0.42299
RVBD_0373c	-	carbon-monoxide dehydrogenase large subunit	37	42.1	50	0.25	8	0.8759	1
RVBD_0374c	-	carbon-monoxide dehydrogenase small subunit	4	37.2	24.4	-0.6	-12.7	0.4499	1
RVBD_0375c	-	carbon-monoxide dehydrogenase medium subunit	8	42.4	37.7	-0.17	-4.7	0.7902	1
RVBD_0376c	-	xanthine dehydrogenase accessory factor	18	87.3	111	0.35	23.8	0.5962	1
RVBD_0377	-	transcriptional regulator LysR-family	8	139	267.4	0.94	128.4	0.478	1
RVBD_0378	-	glycine rich protein	3	5.9	7.6	0.37	1.7	0.7678	1
RVBD_0379	-	preprotein translocase subunit SecE2	2	424.3	234.3	-0.86	-190	0.4511	1
RVBD_0380c	-	methyltransferase	10	3.1	2.7	-0.19	-0.4	0.8682	1
RVBD_0381c	-	hypothetical protein	17	284.2	10787.5	5.25	10503.2	0.3575	1
RVBD_0382c	-	orotate phosphoribosyltransferase PyrE	12	0	0	0	0	1	1
RVBD_0383c	-	secreted protein	8	0	0	0	0	1	1
RVBD_0384c	-	endopeptidase ATP binding protein chain B ClpB	21	0.5	0.4	-0.38	-0.1	0.7757	1
RVBD_0385	-	oxidoreductase	19	228.3	372.1	0.7	143.8	0.2241	0.95207
RVBD_0386	-	transcriptional regulator LuxR/UhpA-family	41	162.6	192	0.24	29.4	0.5579	1
RVBD_0387c	-	PPE family protein	23	105.6	186.2	0.82	80.7	0.8555	1
RVBD_0389	-	phosphoribosylglycinamide formyltransferase 2 PurT	7	240.3	136	-0.82	-104.3	0.1779	0.88424
RVBD_0390	-	hypothetical protein	6	223.8	115.1	-0.96	-108.7	0.397	1
RVBD_0391	-	O-succinylhomoserine sulfhydrylase MetZ	20	45.1	12.3	-1.87	-32.7	0.0008	0.03165
RVBD_0392c	-	NADH dehydrogenase NdhA	15	138.9	77.5	-0.84	-61.3	0.6593	1
RVBD_0393	-	13E12 repeat family protein	10	186.1	308.7	0.73	122.7	0.6863	1
RVBD_0394c	-	secreted protein	9	165.5	316.7	0.94	151.2	0.2679	1
RVBD_0395	-	hypothetical protein	6	107	172.3	0.69	65.3	0.4731	1
RVBD_0396	-	hypothetical protein	4	125.3	38.9	-1.69	-86.4	0.102	0.70251
RVBD_0397	-	13E12 repeat family protein	3	166.3	110.1	-0.59	-56.2	0.4489	1
RVBD_0397A	-	hypothetical protein	7	102.7	102.4	0	-0.3	0.9981	1
RVBD_0398c	-	secreted protein	4	136.6	35	-1.97	-101.7	0.3023	1
RVBD_0399c	-	lipoprotein LpqK	23	48.9	140.1	1.52	91.2	0.8227	1
RVBD_0400c	-	acyl-CoA dehydrogenase FadE7	10	19.4	5.3	-1.87	-14.1	0.01	0.19688
RVBD_0401	-	transmembrane protein	3	5.5	0	-2.71	-5.5	0.4929	1
RVBD_0402c	-	transmembrane transporter MmpL1	48	100.7	80.6	-0.32	-20	0.3945	1
RVBD_0403c	-	membrane protein MmpS1	7	145.3	82.3	-0.82	-63	0.2713	1
RVBD_0404	-	fatty-acid-AMP ligase FadD30	80	43.3	36.7	-0.24	-6.6	0.6612	1
RVBD_0405	-	polyketide synthase Pks6	103	95.4	83.7	-0.19	-11.6	0.6342	1
RVBD_0406c	-	beta-lactamase like protein	13	414.5	279.8	-0.57	-134.7	0.6956	1
RVBD_0859	-	acyl-CoA thiolase FadA	7	77.1	3.5	-4.45	-73.6	0.0003	0.01459
RVBD_0408	-	phosphate acetyltransferase Pta	38	129.2	27.9	-2.21	-101.3	0.0085	0.18151
RVBD_0409	-	acetate kinase AckA	16	78	43	-0.86	-34.9	0.3271	1
RVBD_0410c	-	serine/threonine-protein kinase PknG	29	1.5	3.3	1.13	1.8	0.0439	0.47806
RVBD_0411c	-	glutamine-binding lipoprotein GlnH	8	1.2	2.2	0.87	1	0.4113	1
RVBD_0412c	-	membrane protein	21	1.7	4.8	1.52	3.1	0.0361	0.43234
RVBD_0413	-	mutator protein MutT3	5	201	185.9	-0.11	-15.1	0.8011	1
RVBD_0414c	-	thiamine-phosphate pyrophosphorylase ThiE	9	0	0	0	0	1	1
RVBD_0415	-	glycine oxidase ThiO	11	0	0	0	0	1	1
RVBD_0416	-	thiamine biosynthesis protein ThiS	4	0	0	0	0	1	1
RVBD_0417	-	thiamine biosynthesis protein ThiG	14	0	0	0	0	1	1
RVBD_0418	-	lipoprotein aminopeptidase LpqL	27	82.6	31.5	-1.39	-51.1	0.044	0.47806
RVBD_0419	-	lipoprotein peptidase LpqM	18	86.4	118.2	0.45	31.9	0.7603	1
RVBD_0420c	-	transmembrane protein	7	274.2	206.7	-0.41	-67.6	0.603	1
RVBD_0421c	-	hypothetical protein	8	16.9	12	-0.49	-4.9	0.6953	1
RVBD_0422c	-	phosphomethylpyrimidine kinase ThiD	14	0	0	0	0	1	1
RVBD_0423c	-	thiamine biosynthesis protein ThiC	19	0	0	0	0	1	1
RVBD_0424c	-	hypothetical protein	8	508.8	130.6	-1.96	-378.2	0.0045	0.11495
RVBD_0425c	-	HAD ATPase, P-type, family IC CtpH	34	152.3	322.9	1.08	170.6	0.0666	0.56949
RVBD_0426c	-	transmembrane protein	2	414.5	333.2	-0.32	-81.4	0.6125	1
RVBD_0427c	-	exodeoxyribonuclease III protein XthA	13	150	75.3	-0.99	-74.6	0.1633	0.85484
RVBD_0428c	-	N-acetyltransferase	12	236.5	746.7	1.66	510.2	0.5583	1
RVBD_0429c	-	polypeptide deformylase Def	8	0	0	0	0	1	1
RVBD_0430	-	hypothetical protein	3	0	0	0	0	1	1
RVBD_0431	-	hypothetical protein	9	11.4	117.4	3.36	106	0.4372	1
RVBD_0432	-	periplasmic superoxide dismutase [Cu-Zn] SodC	12	189.8	172.7	-0.14	-17.1	0.8384	1
RVBD_0433	-	carboxylate-amine ligase	22	138.5	301.1	1.12	162.6	0.1265	0.77123
RVBD_0434	-	hypothetical protein	13	227.5	475.1	1.06	247.6	0.1103	0.72048
RVBD_0435c	-	transitional endoplasmic reticulum ATPase	21	209.6	187.6	-0.16	-22	0.8019	1
RVBD_0436c	-	CDP-diacylglycerol-serine O-phosphatidyltransferase PssA	16	17.9	6.2	-1.54	-11.7	0.2373	0.97629
RVBD_0437c	-	phosphatidylserine decarboxylase Psd	8	16.9	18.2	0.11	1.4	0.999	1
RVBD_0438c	-	molybdopterin biosynthesis protein MoeA2	13	126	61	-1.05	-65	0.0556	0.53302
RVBD_0439c	-	oxidoreductase	18	198.4	200.7	0.02	2.3	0.9732	1
RVBD_0440	-	chaperonin 2 GroEL2	11	0	0	0	0	1	1
RVBD_0441c	-	hypothetical protein	7	171.8	108.8	-0.66	-63	0.3533	1
RVBD_0442c	-	PPE family protein PPE10	22	200	131.7	-0.6	-68.2	0.0343	0.42206
RVBD_0443	-	hypothetical protein	12	302.1	301.5	0	-0.6	0.9963	1
RVBD_0444c	-	anti-sigma factor RskA	7	158.2	187.4	0.24	29.1	0.877	1
RVBD_0445c	-	RNA polymerase sigma factor SigK	10	185.8	301.4	0.7	115.7	0.2658	0.99998
RVBD_0446c	-	transmembrane protein	15	229.9	219.7	-0.07	-10.3	0.882	1
RVBD_0447c	-	cyclopropane-fatty-acyl-phospholipid synthase UfaA1	25	182.7	494.9	1.44	312.2	0.2237	0.9518
RVBD_0448c	-	hypothetical protein	13	454.5	264.3	-0.78	-190.2	0.1799	0.88851
RVBD_0449c	-	hypothetical protein	23	320.3	316.2	-0.02	-4.1	0.9707	1
RVBD_0450c	-	transmembrane transporter MmpL4	77	31.7	30.2	-0.07	-1.5	0.8778	1
RVBD_0451c	-	membrane protein MmpS4	14	20.8	23.7	0.19	2.9	0.8728	1
RVBD_0452	-	transcriptional regulator	9	50.7	64.5	0.35	13.9	0.7219	1
RVBD_0453	-	PPE family protein PPE11	21	331.3	1173.2	1.82	841.9	0.6181	1
RVBD_0454	-	hypothetical protein	6	235.7	222.2	-0.09	-13.5	0.8522	1
RVBD_0455c	-	hypothetical protein	10	0	0	0	0	1	1
RVBD_0456A	-	toxin MazF1	4	1160.2	111	-3.39	-1049.2	0.0245	0.34941
RVBD_0456B	-	antitoxin MazE1	11	193.4	175.4	-0.14	-18.1	0.7379	1
RVBD_0456c	-	enoyl-CoA hydratase EchA2	9	109	179.8	0.72	70.9	0.3785	1
RVBD_0457c	-	prolyl oligopeptidase	34	132.9	119.1	-0.16	-13.8	0.7928	1
RVBD_0458	-	aldehyde dehydrogenase (NAD+)	18	221.3	282.2	0.35	60.9	0.6882	1
RVBD_0459	-	hypothetical protein	5	178.4	140.8	-0.34	-37.6	0.7797	1
RVBD_0460	-	hydrophobic protein	2	103.3	2096.2	4.34	1992.9	0.7065	1
RVBD_0461	-	transmembrane protein	15	383.6	219.2	-0.81	-164.4	0.2035	0.91871
RVBD_0462	-	dihydrolipoamide dehydrogenase LpdC	25	0	0	0	0	1	1
RVBD_0463	-	membrane protein	3	409.2	275.3	-0.57	-133.9	0.8833	1
RVBD_0464c	-	alkylhydroperoxidase AhpD family core domain-containing protein	14	76.9	174.9	1.19	98	0.6082	1
RVBD_1791	-	PE family protein PE19	6	133	6.1	-4.44	-126.9	0	0
RVBD_0466	-	hypothetical protein	8	411.6	5308.1	3.69	4896.5	0.0067	0.15278
RVBD_0467	-	isocitrate lyase Icl	18	5.7	0	-2.74	-5.7	0.0133	0.23752
RVBD_0248c	-	succinate dehydrogenase [iron-sulfur subunit] SdhA_1	33	147.9	6.8	-4.43	-141.1	0	0
RVBD_0469	-	mycolic acid synthase UmaA	21	72.1	67	-0.11	-5.1	0.8384	1
RVBD_2606c	-	pyridoxine biosynthesis protein SnzP	10	46.8	2.2	-4.43	-44.7	0.0003	0.01459
RVBD_0470c	-	mycolic acid synthase PcaA	10	10.9	2.9	-1.89	-8	0.1054	0.70514
RVBD_0471c	-	hypothetical protein	12	441.7	322	-0.46	-119.7	0.3078	1
RVBD_0472c	-	transcriptional regulator TetR-family	9	86.7	391.4	2.18	304.7	0.064	0.55756
RVBD_0473	-	transmembrane protein	14	171.9	394.3	1.2	222.4	0.1577	0.83911
RVBD_0474	-	transcriptional regulator	7	294.5	217.9	-0.43	-76.5	0.4753	1
RVBD_0475	-	iron-regulated heparin binding hemagglutinin HbhA	9	93.3	69.5	-0.43	-23.8	0.5968	1
RVBD_0476	-	transmembrane protein	5	583.1	790.6	0.44	207.5	0.4963	1
RVBD_0477	-	secreted protein	5	602.6	1411.6	1.23	809	0.3976	1
RVBD_0478	-	deoxyribose-phosphate aldolase DeoC	3	44.9	100.8	1.17	55.9	0.1382	0.79062
RVBD_0479c	-	membrane protein	12	0	0.5	0.58	0.5	1	1
RVBD_0480c	-	hydrolase	14	268.6	326.7	0.28	58.1	0.6585	1
RVBD_0481c	-	hypothetical protein	11	268.2	2048.8	2.93	1780.6	0.0685	0.57717
RVBD_0482	-	UDP-N-acetylenolpyruvoylglucosamine reductase MurB	10	0	0	0	0	1	1
RVBD_0483	-	lipoprotein LprQ	24	328.2	648.2	0.98	320.1	1	1
RVBD_0484c	-	oxidoreductase	8	461.5	494.5	0.1	33	0.8655	1
RVBD_1690	-	lipoprotein LprJ	6	51.8	2.4	-4.4	-49.4	0.0002	0.01048
RVBD_0486	-	glycosyltransferase MshA	11	5.9	4.2	-0.5	-1.7	0.6982	1
RVBD_0487	-	hypothetical protein	9	534.2	326.5	-0.71	-207.7	0.3625	1
RVBD_0488	-	l-lysine exporter	9	430.2	467.7	0.12	37.6	0.8766	1
RVBD_0489	-	phosphoglycerate mutase Gpm1	11	0.2	1.3	2.93	1.2	0.258	0.9955
RVBD_0490	-	two-component system sensor histidine kinase SenX3	16	101.9	254.8	1.32	152.9	0.497	1
RVBD_0491	-	two-component system sensory transduction protein RegX3	8	186.9	247.5	0.4	60.6	0.898	1
RVBD_0492A	-	hypothetical protein	4	412	142.7	-1.53	-269.3	0.0771	0.61376
RVBD_0492c	-	oxidoreductase	14	282.6	207.7	-0.44	-74.9	0.3254	1
RVBD_0493c	-	hypothetical protein	16	168.4	95.2	-0.82	-73.2	0.0758	0.607
RVBD_0494	-	transcriptional regulator GntR-family	6	147.1	121.4	-0.28	-25.8	0.736	1
RVBD_0495c	-	hypothetical protein	11	37.9	64.7	0.77	26.8	0.7459	1
RVBD_0496	-	exopolyphosphatase	8	84.1	153.9	0.87	69.7	0.5459	1
RVBD_0497	-	transmembrane protein	12	85	104.4	0.3	19.4	0.6992	1
RVBD_0498	-	hypothetical protein	11	229.9	269.7	0.23	39.7	0.5664	1
RVBD_0499	-	hypothetical protein	5	134.6	118.4	-0.19	-16.2	0.7656	1
RVBD_0500	-	pyrroline-5-carboxylate reductase ProC	11	0	0	0	0	1	1
RVBD_0500A	-	excisionase	3	200.4	399.6	1	199.2	0.4531	1
RVBD_0500B	-	hypothetical protein	1	60	19.8	-1.6	-40.2	0.5019	1
RVBD_0501	-	UDP-glucose 4-epimerase GalE2	23	211.7	777.9	1.88	566.1	0.2622	0.99704
RVBD_0502	-	hypothetical protein	16	297.4	1246.6	2.07	949.2	0.0099	0.19688
RVBD_0561c	-	oxidoreductase	18	68.1	3.3	-4.38	-64.8	0	0
RVBD_0504c	-	hypothetical protein	8	0	0.7	0.8	0.7	1	1
RVBD_0505c	-	phosphoserine phosphatase SerB1	19	4.9	56.9	3.55	52	0.9957	1
RVBD_0506	-	membrane protein MmpS2	8	344.9	432	0.32	87.1	0.7225	1
RVBD_0507	-	transmembrane transporter MmpL2	79	172.8	742.5	2.1	569.7	0.5673	1
RVBD_0508	-	hypothetical protein	6	193.7	112.9	-0.78	-80.8	0.2885	1
RVBD_0509	-	glutamyl-tRNA reductase HemA	19	0	0	0	0	1	1
RVBD_0510	-	porphobilinogen deaminase HemC	10	0	0	0	0	1	1
RVBD_0511	-	uroporphyrin-III C-methyltransferase HemD	16	0	0	0	0	1	1
RVBD_0512	-	delta-aminolevulinic acid dehydratase HemB	18	0	0	0	0	1	1
RVBD_0513	-	transmembrane protein	6	219	78.1	-1.49	-140.9	0.0338	0.41846
RVBD_0514	-	transmembrane protein	1	186.6	269.9	0.53	83.4	0.594	1
RVBD_0515	-	13E12 repeat family protein	18	673.4	384.2	-0.81	-289.3	0.5931	1
RVBD_0516c	-	anti-anti-sigma factor	7	473.4	1020.2	1.11	546.9	0.3048	1
RVBD_0517	-	membrane acyltransferase	17	630.8	559.1	-0.17	-71.7	0.6295	1
RVBD_0518	-	exported protein	10	310.6	209.1	-0.57	-101.5	0.4619	1
RVBD_0519c	-	mycolyltransferase II	8	239.4	303.7	0.34	64.3	0.6799	1
RVBD_0520	-	methyltransferase	4	443	845.9	0.93	402.9	0.4199	1
RVBD_0521	-	methyltransferase	4	280.7	380	0.44	99.3	0.5145	1
RVBD_0522	-	GABA permease GabP	19	1284.9	169	-2.93	-1115.9	0.5271	1
RVBD_0523c	-	deazaflavin-dependent nitroreductase	8	131	454.5	1.79	323.5	0.1051	0.70514
RVBD_0524	-	glutamate-1-semialdehyde 2,1-aminomutase HemL	20	0	0	0	0	1	1
RVBD_0525	-	phosphoglycerate mutase	9	0	0	0	0	1	1
RVBD_0526	-	thioredoxin	7	0	0	0	0	1	1
RVBD_0527	-	cytochrome C-type biogenesis protein CcdA	5	0	0	0	0	1	1
RVBD_0528	-	cytochrome C biogenesis protein	15	0	0	0	0	1	1
RVBD_0529	-	cytochrome C-type biogenesis protein CcsA	15	0.1	0	-0.17	-0.1	1	1
RVBD_0530	-	hypothetical protein	16	139.9	485.8	1.8	345.9	0.1611	0.84882
RVBD_0530Ac	-	hypothetical protein	2	398.8	386	-0.05	-12.8	0.9253	1
RVBD_0531	-	membrane protein	3	0	0	0	0	1	1
RVBD_0532	-	PE-PGRS family protein PE_PGRS6	14	67.4	45	-0.58	-22.4	0.3591	1
RVBD_0533c	-	3-oxoacyl-[acyl-carrier-protein] synthase 3 FabH	14	229.3	202.2	-0.18	-27.2	0.7372	1
RVBD_0534c	-	1,4-dihydroxy-2-naphthoate octaprenyltransferase MenA	11	0	0	0	0	1	1
RVBD_0535	-	5'-methylthioadenosine phosphorylase Pnp	9	244.5	289	0.24	44.5	0.754	1
RVBD_0536	-	UDP-glucose 4-epimerase GalE3	12	112.9	57.7	-0.97	-55.2	0.0174	0.28317
RVBD_0537c	-	membrane protein	18	340.3	172.2	-0.98	-168.1	0.2054	0.92303
RVBD_0538	-	membrane protein	14	128.4	214.9	0.74	86.5	0.8757	1
RVBD_0539	-	glycosyltransferase	6	103.4	34.7	-1.58	-68.7	0.7235	1
RVBD_0540	-	hypothetical protein	10	92.4	46.2	-1	-46.2	0.1321	0.78767
RVBD_0541c	-	integral membrane protein	17	0.2	0	-0.23	-0.2	1	1
RVBD_0542c	-	O-succinylbenzoic acid-CoA ligase MenE	14	0	0	0	0	1	1
RVBD_0543c	-	hypothetical protein	2	0	0	0	0	1	1
RVBD_0544c	-	transmembrane protein	6	210.3	622	1.56	411.6	0.003	0.08649
RVBD_0545c	-	inorganic phosphate transporter integral membrane protein PitA	14	40.2	158.4	1.98	118.2	0.0082	0.17889
RVBD_0546c	-	lactoylglutathione lyase	7	113.6	131.4	0.21	17.8	0.8477	1
RVBD_0547c	-	oxidoreductase	10	265.2	667	1.33	401.9	0.1088	0.71401
RVBD_0548c	-	1,4-Dihydroxy-2-naphthoyl-CoA synthase	10	0	0	0	0	1	1
RVBD_0549c	-	toxin VapC3	4	53	13.8	-1.94	-39.3	0.1358	0.7887
RVBD_0550c	-	antitoxin VapB3	3	85.5	64	-0.42	-21.5	0.5993	1
RVBD_0551c	-	fatty-acid-CoA ligase FadD8	28	159.7	404.2	1.34	244.5	0.6335	1
RVBD_0552	-	hypothetical protein	18	98.1	45	-1.12	-53.1	0.0272	0.37088
RVBD_0553	-	muconate cycloisomerase MenC	7	0	0	0	0	1	1
RVBD_0554	-	peroxidase BpoC	13	112.6	53	-1.09	-59.6	0.3975	1
RVBD_0555	-	bifunctional menaquinone biosynthesis protein MenD	15	0	0	0	0	1	1
RVBD_0556	-	transmembrane protein	12	0	0	0	0	1	1
RVBD_0557	-	mannosyltransferase MgtA	13	34.4	10	-1.78	-24.3	0.2082	0.93056
RVBD_0558	-	ubiquinone/menaquinone biosynthesis methyltransferase MenH	13	0	0	0	0	1	1
RVBD_0559c	-	secreted protein	6	211.5	94.4	-1.16	-117.1	0.2186	0.94518
RVBD_0560c	-	benzoquinone methyltransferase	12	71.1	387	2.44	315.9	0.1697	0.87139
RVBD_0465c	-	transcriptional regulator	24	268.6	13.1	-4.36	-255.5	0	0
RVBD_0562	-	polyprenyl-diphosphate synthase GrcC1	13	0	0	0	0	1	1
RVBD_0563	-	protease transmembrane protein heat shock protein HtpX	11	6.3	9.9	0.66	3.6	0.3294	1
RVBD_0564c	-	glycerol-3-phosphate dehydrogenase GpdA1	11	136.4	116.5	-0.23	-20	0.7228	1
RVBD_0565c	-	monooxygenase	34	110.6	110.9	0	0.3	0.9904	1
RVBD_0566c	-	hypothetical protein	4	69.1	82.6	0.26	13.5	0.7961	1
RVBD_0567	-	methyltransferase	16	296.9	92.1	-1.69	-204.8	0.0128	0.23063
RVBD_0568	-	cytochrome P450 135B1 Cyp135B1	12	208.4	370.6	0.83	162.2	0.3273	1
RVBD_0569	-	hypothetical protein	3	83.5	21	-1.99	-62.5	0.4004	1
RVBD_0570	-	ribonucleoside-diphosphate reductase NrdZ	34	80.2	53.7	-0.58	-26.4	0.2443	0.98501
RVBD_0571c	-	hypothetical protein	12	72.4	277.9	1.94	205.4	0.4769	1
RVBD_0572c	-	hypothetical protein	7	354.6	458.8	0.37	104.2	0.6755	1
RVBD_0573c	-	nicotinate phosphoribosyltransferase PncB2	14	204.1	176.9	-0.21	-27.1	0.6406	1
RVBD_0574c	-	poly-gamma-glutamate synthesis protein (capsule biosynthesis protein)	19	401.1	318.6	-0.33	-82.5	0.6263	1
RVBD_0575c	-	oxidoreductase	11	447.6	616	0.46	168.4	0.9665	1
RVBD_0576	-	transcriptional regulator ArsR-family	18	161.6	158.8	-0.03	-2.8	0.9775	1
RVBD_0577	-	antigen Cfp30B	12	201.3	860.3	2.1	658.9	0.4681	1
RVBD_0578c	-	PE-PGRS family protein PE_PGRS7	23	14.8	24.5	0.73	9.7	0.2655	0.99998
RVBD_0579	-	hypothetical protein	11	57.7	78.3	0.44	20.6	0.431	1
RVBD_0580c	-	hypothetical protein	7	24.1	51.7	1.1	27.5	0.2685	1
RVBD_0581	-	antitoxin VapB26	4	181.2	310.6	0.78	129.5	0.9438	1
RVBD_0582	-	toxin VapC26	9	50.6	35	-0.53	-15.6	0.4702	1
RVBD_0583c	-	lipoprotein LpqN	7	250.1	227.7	-0.14	-22.4	0.761	1
RVBD_0584	-	exported protein	56	183.2	122.3	-0.58	-60.9	0.4067	1
RVBD_0585c	-	integral membrane protein	34	142.2	112.8	-0.33	-29.4	0.8004	1
RVBD_0586	-	transcriptional regulator Mce2R	10	9.4	2.1	-2.15	-7.3	0.0589	0.54293
RVBD_0587	-	ABC transporter permease YrbE2A	11	56.8	8.2	-2.8	-48.7	0.0228	0.33584
RVBD_0588	-	ABC transporter permease YrbE2B	13	43.7	75.1	0.78	31.4	0.231	0.96914
RVBD_0589	-	MCE-family protein Mce2A	23	14.6	8.2	-0.82	-6.3	0.3125	1
RVBD_0590	-	MCE-family protein Mce2B	9	35.6	31.8	-0.16	-3.8	0.7532	1
RVBD_0590A	-	ABC transporter substrate-binding protein	7	110.2	112.7	0.03	2.4	0.9215	1
RVBD_0591	-	MCE-family protein Mce2C	21	75.4	85.5	0.18	10.1	0.8461	1
RVBD_0592	-	MCE-family protein Mce2D	27	52.2	38.2	-0.45	-14	0.3238	1
RVBD_0593	-	MCE-family lipoprotein LprL	17	118.9	256.1	1.11	137.1	0.9001	1
RVBD_0594	-	MCE-family protein Mce2F	28	340.8	318.5	-0.1	-22.3	0.8427	1
RVBD_0595c	-	toxin VapC4	6	243.3	1464	2.59	1220.7	0.2714	1
RVBD_0596c	-	antitoxin VapB4	4	25.2	28.5	0.18	3.3	0.806	1
RVBD_0597c	-	ATPase	11	188.9	232.7	0.3	43.8	0.7738	1
RVBD_0598c	-	toxin VapC27	7	70.9	81.8	0.21	10.9	0.8372	1
RVBD_0599c	-	antitoxin VapB27	6	22.1	33.6	0.61	11.5	0.7121	1
RVBD_0600c	-	two-component system sensor histidine kinase	2	1.9	0	-1.55	-1.9	1	1
RVBD_0601c	-	two-component system sensor histidine kinase	4	277.6	378	0.45	100.4	0.7748	1
RVBD_0602c	-	two-component system transcriptional regulator TcrA	11	97.4	225.6	1.21	128.2	0.3965	1
RVBD_0603	-	exported protein	1	107.3	5.8	-4.2	-101.4	0.6952	1
RVBD_0604	-	lipoprotein LpqO	5	252.3	96.7	-1.38	-155.6	0.0612	0.54698
RVBD_0605	-	resolvase	8	199.3	129.2	-0.63	-70.1	0.1767	0.88384
RVBD_0606	-	transposase	8	562	116.1	-2.28	-445.9	0.6905	1
RVBD_0607	-	hypothetical protein	1	477	43.1	-3.47	-433.9	0.2973	1
RVBD_0608	-	antitoxin VapB28	2	0	2.5	1.81	2.5	0.4063	1
RVBD_0609	-	toxin VapC28	7	13.4	7.7	-0.8	-5.7	0.4968	1
RVBD_0609A	-	hypothetical protein	2	79.7	11.7	-2.77	-68	0.7003	1
RVBD_0610c	-	hypothetical protein	7	51.8	45.3	-0.19	-6.5	0.9526	1
RVBD_0611c	-	hypothetical protein	12	181	479.3	1.4	298.2	0.7142	1
RVBD_0612	-	hypothetical protein	6	1021.7	647.7	-0.66	-374	0.5364	1
RVBD_0613c	-	hypothetical protein	16	193.8	266.7	0.46	72.9	0.3837	1
RVBD_0614	-	galactose-1-phosphate uridylyltransferase	13	226.4	258.4	0.19	32	0.8143	1
RVBD_0615	-	membrane protein	3	50.5	1.9	-4.7	-48.6	0.171	0.87251
RVBD_0616A	-	antitoxin VapB29	3	23.9	0	-4.64	-23.9	0.1023	0.70256
RVBD_0616c	-	hypothetical protein	5	107.6	8.8	-3.61	-98.8	0.2793	1
RVBD_0617	-	toxin VapC29	3	186.4	55.3	-1.75	-131.1	0.0271	0.37076
RVBD_0618	-	galactose-1-phosphate uridylyltransferase GalTa	6	86.3	56.1	-0.62	-30.2	0.2506	0.99213
RVBD_0619	-	galactose-1-phosphate uridylyltransferase GalTb	9	32	19.5	-0.71	-12.4	0.5085	1
RVBD_0620	-	galactokinase GalK	7	70.7	30.6	-1.21	-40.1	0.2669	1
RVBD_0621	-	membrane protein	9	85.9	40.2	-1.09	-45.7	0.2296	0.96528
RVBD_0622	-	membrane protein	11	90.7	104.8	0.21	14.1	0.8487	1
RVBD_0623	-	antitoxin VapB30	2	0	0	0	0	1	1
RVBD_0624	-	toxin VapC30	6	118.8	89.5	-0.41	-29.3	0.5601	1
RVBD_0625c	-	TVP38/TMEM64 family membrane protein	10	142.2	2619.7	4.2	2477.6	0.586	1
RVBD_0626	-	antitoxin VapB5	4	15.5	19.5	0.33	4	0.7669	1
RVBD_0627	-	toxin VapC5	1	0	0	0	0	1	1
RVBD_0628c	-	hypothetical protein	3	708.5	734.4	0.05	25.9	0.9385	1
RVBD_0629c	-	exonuclease V alpha chain RecD	15	73.3	182.4	1.32	109.1	0.3872	1
RVBD_0630c	-	exonuclease V beta chain RecB	31	88.8	189	1.09	100.2	0.5055	1
RVBD_0631c	-	exonuclease V gamma chain RecC	17	1054.4	114	-3.21	-940.4	0.4318	1
RVBD_0632c	-	enoyl-CoA hydratase EchA3	10	115.2	74	-0.64	-41.2	0.3691	1
RVBD_0633c	-	exported protein	12	166.5	217.5	0.39	51.1	0.9758	1
RVBD_0634A	-	hypothetical protein	6	11.3	0	-3.62	-11.3	0.5031	1
RVBD_0634B	-	50S ribosomal protein L33 RpmG2	3	0	0	0	0	1	1
RVBD_0634c	-	hydroxyacylglutathione hydrolase	12	305.7	158.7	-0.95	-147	0.2818	1
RVBD_0635	-	(3R)-hydroxyacyl-ACP dehydratase subunit HadA	14	0	0	0	0	1	1
RVBD_0636	-	(3R)-hydroxyacyl-ACP dehydratase subunit HadB	6	0	0	0	0	1	1
RVBD_0637	-	(3R)-hydroxyacyl-ACP dehydratase subunit HadC	6	40.6	94.7	1.22	54.1	0.1007	0.70059
RVBD_0638	-	preprotein translocase subunit SecE1	9	0	0.7	0.73	0.7	1	1
RVBD_0639	-	transcription antitermination protein NusG	11	0	0	0	0	1	1
RVBD_0640	-	50S ribosomal protein L11 RplK	5	0	0	0	0	1	1
RVBD_0641	-	50S ribosomal protein L1 RplA	6	0	0	0	0	1	1
RVBD_2206	-	transmembrane protein	9	65.7	3.4	-4.26	-62.3	0	0
RVBD_0643c	-	methoxy mycolic acid synthase 3 MmaA3	20	106.3	62.3	-0.77	-44	0.1291	0.78118
RVBD_3220c	-	two-component system sensor histidine kinase	19	380.7	20.3	-4.23	-360.4	0	0
RVBD_0645c	-	methoxy mycolic acid synthase 1 MmaA1	16	906.8	2460.3	1.44	1553.5	0.0143	0.25314
RVBD_0646c	-	lipase/esterase LipG	9	463	580.1	0.33	117.1	0.8319	1
RVBD_0647c	-	hypothetical protein	11	0	0	0	0	1	1
RVBD_0648	-	alpha-mannosidase	35	190.4	275.4	0.53	84.9	0.1493	0.8165
RVBD_0649	-	malonyl CoA-acyl carrier protein transacylase FabD2	4	17.3	73.6	2.08	56.2	0.3594	1
RVBD_0650	-	glucokinase	5	108.3	76.2	-0.51	-32.1	0.6067	1
RVBD_0651	-	50S ribosomal protein L10 RplJ	5	0	0	0	0	1	1
RVBD_0652	-	50S ribosomal protein L7/L12 RplL	0	0	0	0	0	1	1
RVBD_0653c	-	transcriptional regulator TetR-family	10	78.4	66.2	-0.24	-12.2	0.7278	1
RVBD_0654	-	oxidoreductase	25	486.7	534.6	0.14	47.9	0.8914	1
RVBD_0655	-	ribonucleotide-transport ABC transporter ATP-binding protein Mkl	11	186.2	103.4	-0.85	-82.7	0.4087	1
RVBD_0656c	-	toxin VapC6	4	774	577.9	-0.42	-196.1	0.5017	1
RVBD_0657c	-	antitoxin VapB6	1	124.2	103.4	-0.27	-20.9	0.704	1
RVBD_0658c	-	integral membrane protein	14	76.7	51.1	-0.59	-25.6	0.2286	0.96476
RVBD_0659c	-	toxin MazF2	4	489.1	569.3	0.22	80.1	0.7331	1
RVBD_0660c	-	antitoxin MazE2	2	81.1	96.3	0.25	15.2	0.7552	1
RVBD_0661c	-	toxin VapC7	4	84	99.4	0.24	15.4	0.9626	1
RVBD_0662c	-	antitoxin VapB7	0	0	0	0	0	1	1
RVBD_0663	-	arylsulfatase AtsD	43	89.9	80.5	-0.16	-9.4	0.7238	1
RVBD_0664	-	antitoxin VapB8	3	171	41.1	-2.06	-130	0.5453	1
RVBD_0665	-	toxin VapC8	5	113	78.8	-0.52	-34.2	0.7549	1
RVBD_0666	-	membrane protein	0	0	0	0	0	1	1
RVBD_0667	-	DNA-directed RNA polymerase RpoB	32	0	0	0	0	1	1
RVBD_0668	-	DNA-directed RNA polymerase RpoC	35	0	0	0	0	1	1
RVBD_0669c	-	hydrolase	32	259.7	227.7	-0.19	-32	0.8023	1
RVBD_0670	-	endonuclease IV End	5	66.3	49.3	-0.43	-17.1	0.5525	1
RVBD_0671	-	lipoprotein LpqP	12	201	436.7	1.12	235.7	0.5805	1
RVBD_0672	-	acyl-CoA dehydrogenase FadE8	23	143.5	289.9	1.01	146.4	0.4133	1
RVBD_0673	-	enoyl-CoA hydratase EchA4	8	60.2	61.9	0.04	1.7	0.9706	1
RVBD_0674	-	phenylacetic acid degradation operon negative regulatory protein	6	29.8	2.9	-3.34	-26.9	0.0064	0.14931
RVBD_0675	-	enoyl-CoA hydratase EchA5	4	45.8	54.7	0.26	8.9	0.8302	1
RVBD_0676c	-	transmembrane transporter MmpL5	31	58.1	178.5	1.62	120.4	0.0046	0.11676
RVBD_0677c	-	membrane protein MmpS5	6	67	117.6	0.81	50.6	0.1745	0.88145
RVBD_0678	-	hypothetical protein	5	721.1	99.6	-2.86	-621.5	0.002	0.06356
RVBD_0679c	-	threonine rich protein	6	162.1	87	-0.9	-75.1	0.1095	0.71744
RVBD_0680c	-	transmembrane protein	3	269.5	2544.2	3.24	2274.7	0.4973	1
RVBD_0681	-	transcriptional regulator TetR-family	11	131.9	64.4	-1.03	-67.5	0.0147	0.25795
RVBD_0682	-	30S ribosomal protein S12 RpsL	7	0	0	0	0	1	1
RVBD_0683	-	30S ribosomal protein S7 RpsG	4	0	0	0	0	1	1
RVBD_0684	-	elongation factor G FusA1	29	0	0	0	0	1	1
RVBD_0685	-	iron-regulated elongation factor TU Tuf	11	0	0	0	0	1	1
RVBD_0686	-	membrane protein	8	282.2	276.1	-0.03	-6.1	0.9535	1
RVBD_0687	-	SDR family oxidoreductase	15	23.4	18.1	-0.38	-5.4	0.6651	1
RVBD_0688	-	oxidoreductase	17	148.1	542.6	1.87	394.5	0.41	1
RVBD_0689c	-	hypothetical protein	3	134.7	181.4	0.43	46.7	0.392	1
RVBD_0690c	-	hypothetical protein	17	168	157.7	-0.09	-10.4	0.8866	1
RVBD_0691A	-	mycofactocin protein	3	42.2	1981.1	5.55	1938.9	0.7784	1
RVBD_0691c	-	mycofactocin system transcriptional regulator	9	142	135.9	-0.06	-6.1	0.9531	1
RVBD_0692	-	mycofactocin system RPExFGAL protein	6	71.7	68.6	-0.06	-3.1	0.9389	1
RVBD_0693	-	coenzyme PQQ synthesis protein E PqqE	17	299.6	114.7	-1.38	-184.9	0.5686	1
RVBD_0694	-	l-lactate dehydrogenase LldD1	16	16.5	12.4	-0.41	-4.1	0.565	1
RVBD_0695	-	creatinine amidohydrolase, mycofactocin system protein	10	58.3	143.5	1.3	85.2	0.9786	1
RVBD_0696	-	mycofactocin system glycosyltransferase	23	47.4	44.2	-0.1	-3.2	0.932	1
RVBD_0697	-	dehydrogenase	25	0.5	0.7	0.43	0.2	0.5725	1
RVBD_0698	-	hypothetical protein	11	2.5	1.1	-1.22	-1.4	0.8118	1
RVBD_0699	-	hypothetical protein	2	0	0	0	0	1	1
RVBD_0700	-	30S ribosomal protein S10 RpsJ	6	0	0	0	0	1	1
RVBD_0701	-	50S ribosomal protein L3 RplC	15	0	0	0	0	1	1
RVBD_0702	-	50S ribosomal protein L4 RplD	11	0.5	0	-0.55	-0.5	1	1
RVBD_0703	-	50S ribosomal protein L23 RplW	4	0	0	0	0	1	1
RVBD_0704	-	50S ribosomal protein L2 RplB	16	0	0.1	0.18	0.1	1	1
RVBD_0705	-	30S ribosomal protein S19 RpsS	2	0	0	0	0	1	1
RVBD_0706	-	50S ribosomal protein L22 RplV	4	0	0	0	0	1	1
RVBD_0707	-	30S ribosomal protein S3 RpsC	14	0	0	0	0	1	1
RVBD_0708	-	50S ribosomal protein L16 RplP	8	0	0	0	0	1	1
RVBD_0709	-	50S ribosomal protein L29 RpmC	4	0	0	0	0	1	1
RVBD_0710	-	30S ribosomal protein S17 RpsQ	9	0	0	0	0	1	1
RVBD_0711	-	arylsulfatase AtsA	42	290.1	152	-0.93	-138	0.0072	0.15879
RVBD_0712	-	hypothetical protein	18	64.1	295.6	2.2	231.4	0.9986	1
RVBD_0713	-	transmembrane protein	16	217.3	215.9	-0.01	-1.3	0.9805	1
RVBD_0714	-	50S ribosomal protein L14 RplN	4	0	0	0	0	1	1
RVBD_0715	-	50S ribosomal protein L24 RplX	5	0	0	0	0	1	1
RVBD_0716	-	50S ribosomal protein L5 RplE	4	0	0	0	0	1	1
RVBD_0717	-	30S ribosomal protein S14 RpsN1	2	0	0	0	0	1	1
RVBD_0718	-	30S ribosomal protein S8 RpsH	9	0	0	0	0	1	1
RVBD_0719	-	50S ribosomal protein L6 RplF	12	0	0	0	0	1	1
RVBD_0720	-	50S ribosomal protein L18 RplR	4	0	0	0	0	1	1
RVBD_0721	-	30S ribosomal protein S5 RpsE	9	0.6	0	-0.68	-0.6	0.402	1
RVBD_0722	-	50S ribosomal protein L30 RpmD	1	0	0	0	0	1	1
RVBD_0723	-	50S ribosomal protein L15 RplO	2	0	0	0	0	1	1
RVBD_0724	-	signal peptide peptidase SppA	28	114.7	185.8	0.69	71	0.1157	0.73538
RVBD_0725c	-	hypothetical protein	14	111.3	35.3	-1.66	-76	0.0881	0.66963
RVBD_0726c	-	s-adenosylmethionine-dependent methyltransferase	14	92.5	167	0.85	74.5	0.1605	0.8473
RVBD_0727c	-	l-fuculose phosphate aldolase FucA	10	252.5	303.5	0.27	50.9	0.9635	1
RVBD_0728c	-	d-3-phosphoglycerate dehydrogenase SerA2	8	250	207.7	-0.27	-42.3	0.721	1
RVBD_0729	-	xylulokinase XylB	17	235.1	505.4	1.1	270.3	0.4262	1
RVBD_0730	-	N-acetyltransferase	1	0	0	0	0	1	1
RVBD_0731c	-	s-adenosylmethionine-dependent methyltransferase	9	292.1	442.4	0.6	150.2	0.4732	1
RVBD_0732	-	preprotein translocase subunit SecY	26	0	0	0	0	1	1
RVBD_0733	-	adenylate kinase Adk	5	0	0	0	0	1	1
RVBD_0734	-	methionine aminopeptidase MapA	8	44.3	44.3	0	-0.1	1	1
RVBD_0735	-	alternative RNA polymerase sigma factor SigL	6	239.2	1056.7	2.14	817.6	0.2588	0.99593
RVBD_0736	-	anti-sigma factor RslA	6	0	0	0	0	1	1
RVBD_0737	-	transcriptional regulator	4	179	96.6	-0.89	-82.4	0.4084	1
RVBD_0738	-	hypothetical protein	1	165.1	251.4	0.61	86.3	0.5933	1
RVBD_0739	-	hypothetical protein	17	278.2	242.5	-0.2	-35.7	0.5117	1
RVBD_0740	-	hypothetical protein	10	157.8	209.9	0.41	52	0.713	1
RVBD_0741	-	transposase	3	7.7	0	-3.11	-7.7	1	1
RVBD_0742	-	PE-PGRS family protein PE_PGRS8	5	268.9	76.5	-1.81	-192.4	0.1741	0.88145
RVBD_0743c	-	hypothetical protein	8	392.8	306	-0.36	-86.8	0.3275	1
RVBD_0744Ac	-	mycolyltransferase II	1	74.4	261.1	1.81	186.7	0.2008	0.91851
RVBD_0744c	-	transcriptional regulator	9	61	106.2	0.8	45.1	0.6221	1
RVBD_0745	-	hypothetical protein	7	281.6	644.3	1.19	362.7	0.3364	1
RVBD_0746	-	PE-PGRS family protein PE_PGRS9	13	51.9	87.1	0.75	35.2	0.3673	1
RVBD_0747	-	PE-PGRS family protein PE_PGRS10	12	64.9	51	-0.35	-13.9	0.7466	1
RVBD_0748	-	antitoxin VapB31	2	151.9	207.2	0.45	55.3	0.6284	1
RVBD_0749	-	toxin VapC31	4	161.1	50	-1.69	-111.1	0.0647	0.55916
RVBD_0749A	-	hypothetical protein	1	27.4	26.8	-0.03	-0.6	1	1
RVBD_0750	-	hypothetical protein	4	187.9	190.9	0.02	3	0.9113	1
RVBD_0751c	-	3-hydroxyisobutyrate dehydrogenase MmsB	6	164.1	75.5	-1.12	-88.6	0.0484	0.5032
RVBD_0752c	-	acyl-CoA dehydrogenase FadE9	14	134.5	57.4	-1.23	-77.1	0.0599	0.54293
RVBD_0753c	-	methylmalonate-semialdehyde dehydrogenase MmsA	18	126.5	128.3	0.02	1.9	0.9402	1
RVBD_0754	-	PE-PGRS family protein PE_PGRS11	27	246.7	923.5	1.9	676.9	0.4785	1
RVBD_0755A	-	transposase	5	182.8	5271.7	4.85	5088.9	0.1383	0.79062
RVBD_0755c	-	PPE family protein PPE12	51	34	15.6	-1.13	-18.4	0.0477	0.49875
RVBD_0756c	-	hypothetical protein	6	173	192.9	0.16	19.9	0.7308	1
RVBD_0757	-	OmpR family two-component system response regulator	10	63.3	16.4	-1.95	-46.9	0.0443	0.47806
RVBD_0249c	-	succinate dehydrogenase [membrane anchor subunit]	22	114.6	6.1	-4.22	-108.5	0	0
RVBD_0759c	-	hit-like protein	2	89.4	0	-6.5	-89.4	0.0681	0.57585
RVBD_0760c	-	steroid delta-isomerase	5	216.2	803	1.89	586.8	0.1571	0.83866
RVBD_0761c	-	NAD-dependent zinc-type alcohol dehydrogenase AdhB	12	212.9	616.4	1.53	403.5	0.6008	1
RVBD_0762c	-	hypothetical protein	12	205	200.5	-0.03	-4.4	0.9515	1
RVBD_0763c	-	ferredoxin	1	176.1	0	-7.47	-176.1	0.0949	0.6893
RVBD_0764c	-	cytochrome P450 51 Cyp51	16	114.2	43.6	-1.39	-70.5	0.3828	1
RVBD_0765c	-	oxidoreductase	9	65.7	26.3	-1.32	-39.4	0.2868	1
RVBD_0766c	-	cytochrome P450 123 Cyp123	23	80.9	79.3	-0.03	-1.6	0.9678	1
RVBD_0767c	-	hypothetical protein	11	142.4	94.2	-0.6	-48.2	0.3142	1
RVBD_0768	-	aldehyde dehydrogenase (NAD+)	22	40.6	73.7	0.86	33.1	0.4894	1
RVBD_0769	-	3-oxoacyl-[acyl-carrier protein] reductase	16	157.2	163.3	0.05	6.1	0.9634	1
RVBD_0770	-	dehydrogenase/reductase	7	490.4	238.5	-1.04	-251.8	0.4982	1
RVBD_0771	-	4-carboxymuconolactone decarboxylase	9	105.3	22.6	-2.22	-82.6	0.0506	0.50801
RVBD_0772	-	phosphoribosylamine glycine ligase PurD	20	0	0	0	0	1	1
RVBD_0773c	-	bifunctional acylase GgtA	19	97.1	28.2	-1.78	-68.9	0.0376	0.44243
RVBD_0774c	-	exported protein	9	122	65.2	-0.9	-56.8	0.0953	0.6893
RVBD_0775	-	hypothetical protein	9	449.7	240.7	-0.9	-209.1	0.4333	1
RVBD_0776c	-	hypothetical protein	14	208.1	185.7	-0.16	-22.4	0.7733	1
RVBD_0777	-	adenylosuccinate lyase PurB	14	0	0	0	0	1	1
RVBD_0778	-	cytochrome P450 126 Cyp126	17	168.6	328.5	0.96	159.9	0.3229	1
RVBD_0779c	-	transmembrane protein	6	32.8	6.4	-2.36	-26.5	0.1545	0.83253
RVBD_0780	-	phosphoribosylaminoimidazole-succinocarboxamide synthase PurC	23	0	0	0	0	1	1
RVBD_0781	-	protease II PtrB	24	2.5	37.7	3.89	35.2	0.2438	0.98501
RVBD_0782	-	protease II PtrB	38	22.8	19.4	-0.23	-3.4	0.8633	1
RVBD_0783c	-	multidrug resistance integral membrane efflux protein EmrB	23	44	47	0.09	3	0.938	1
RVBD_0784	-	hypothetical protein	8	41	17.4	-1.24	-23.7	0.248	0.992
RVBD_0785	-	KsdD-like steroid dehydrogenase	30	64.9	123.2	0.92	58.2	0.6083	1
RVBD_0786c	-	hypothetical protein	14	124.2	471.2	1.92	347	0.1768	0.88384
RVBD_0787	-	hypothetical protein	14	112.8	105.4	-0.1	-7.4	0.8259	1
RVBD_0787A	-	phosphoribosylformylglycinamidine synthase	2	0	0	0	0	1	1
RVBD_0788	-	phosphoribosylformylglycinamidine synthase I PURG	11	0	0	0	0	1	1
RVBD_0789c	-	hypothetical protein	7	1761.8	190.4	-3.21	-1571.4	0.5091	1
RVBD_0790c	-	hypothetical protein	20	322.3	206.8	-0.64	-115.5	0.2073	0.92859
RVBD_0791c	-	hypothetical protein	12	182	121.6	-0.58	-60.4	0.3921	1
RVBD_0792c	-	transcriptional regulator GntR-family	17	106.2	144.1	0.44	37.9	0.9796	1
RVBD_0793	-	monooxygenase	8	194.4	451.1	1.21	256.7	0.1758	0.88291
RVBD_0794c	-	dihydrolipoamide dehydrogenase	15	330	305.6	-0.11	-24.4	0.8899	1
RVBD_0795	-	transposase	4	223.5	425.5	0.93	202	0.0597	0.54293
RVBD_0796	-	transposase	21	394.7	842.7	1.09	448	0.0136	0.2418
RVBD_0797	-	transposase	9	187.2	272.3	0.54	85.1	0.3881	1
RVBD_0798c	-	antigen Cfp29	14	21.8	28.7	0.4	7	0.7239	1
RVBD_0799c	-	dyp-type peroxidase	9	72.2	140.4	0.96	68.1	0.3698	1
RVBD_0800	-	aminopeptidase PepC	13	122.3	161.9	0.4	39.5	0.9549	1
RVBD_0801	-	hypothetical protein	0	0	0	0	0	1	1
RVBD_0802c	-	succinyltransferase	15	73	23.9	-1.61	-49.1	0.0102	0.19888
RVBD_0803	-	phosphoribosylformylglycinamidine synthase II PurL	32	0.1	0	-0.08	-0.1	1	1
RVBD_0804	-	hypothetical protein	6	71.4	2292	5	2220.6	0.0201	0.30729
RVBD_1808	-	PPE family protein PPE32	25	432.2	24	-4.17	-408.1	0	0
RVBD_2051c	-	polyprenol-monophosphomannose synthase Ppm1	32	48.1	2.9	-4.08	-45.3	0	0
RVBD_0807	-	hypothetical protein	2	0	0	0	0	1	1
RVBD_0808	-	amidophosphoribosyltransferase PurF	25	0	0	0	0	1	1
RVBD_0809	-	phosphoribosylformylglycinamidine CYCLO-ligase PurM	11	0	0	0	0	1	1
RVBD_0810c	-	hypothetical protein	4	0	0	0	0	1	1
RVBD_0811c	-	folate-binding protein YgfZ	15	0	0	0	0	1	1
RVBD_0812	-	amino acid aminotransferase	15	0	0	0	0	1	1
RVBD_0813c	-	fatty acid-binding protein-like protein	13	137.5	169.1	0.3	31.6	0.4988	1
RVBD_0814c	-	hypothetical protein	2	199.1	118.9	-0.74	-80.2	0.9258	1
RVBD_0815c	-	thiosulfate sulfurtransferase CysA2	14	291.4	924.9	1.67	633.5	0.3394	1
RVBD_0816c	-	thioredoxin ThiX	3	31.1	68.4	1.14	37.3	0.5733	1
RVBD_0817c	-	exported protein	14	0	0	0	0	1	1
RVBD_1809	-	PPE family protein PPE33	19	241.1	14.5	-4.06	-226.7	0	0
RVBD_0819	-	N-acetyltransferase MshD	10	5.3	417.9	6.31	412.7	0.0041	0.10745
RVBD_3631	-	transferase	5	193.1	12.3	-3.97	-180.8	0.0013	0.04685
RVBD_0821c	-	phosphate-transport system transcriptional regulator PhoY2	5	11.9	0.8	-3.81	-11	0.2533	0.99213
RVBD_0822c	-	hypothetical protein	27	339	376.9	0.15	37.9	0.7691	1
RVBD_0823c	-	transcriptional regulator	17	237.7	143	-0.73	-94.8	0.0765	0.61139
RVBD_0824c	-	acyl carrier protein desaturase DesA1	18	0	0	0	0	1	1
RVBD_0825c	-	hypothetical protein	10	236.3	2346.4	3.31	2110.1	0.4341	1
RVBD_0826	-	hypothetical protein	18	443.5	1107.5	1.32	664	0.1412	0.79816
RVBD_0827c	-	ArsR family transcriptional regulator KmtR	3	78.1	4.9	-4	-73.2	0.0028	0.08189
RVBD_0828c	-	deaminase	10	298.8	242.6	-0.3	-56.2	0.5797	1
RVBD_0829	-	transposase	3	256.2	351.9	0.46	95.7	0.7217	1
RVBD_0830	-	s-adenosylmethionine-dependent methyltransferase	18	343	915.7	1.42	572.7	0.1438	0.80218
RVBD_0831c	-	hypothetical protein	18	255.9	1166.9	2.19	911	0.1856	0.89926
RVBD_0832	-	PE-PGRS family protein PE_PGRS12	3	150.3	60.8	-1.31	-89.5	0.0258	0.35906
RVBD_0833	-	PE-PGRS family protein PE_PGRS13	11	5.4	9.3	0.77	3.9	0.6857	1
RVBD_0834c	-	PE-PGRS family protein PE_PGRS14	24	116.1	111.5	-0.06	-4.7	0.9164	1
RVBD_0835	-	lipoprotein LpqQ	14	228.9	196.5	-0.22	-32.5	0.7503	1
RVBD_0836c	-	hypothetical protein	8	245.8	844	1.78	598.2	0.2757	1
RVBD_0837c	-	hypothetical protein	22	203.3	170.3	-0.26	-32.9	0.4241	1
RVBD_0838	-	lipoprotein LpqR	7	148.9	137.4	-0.12	-11.5	0.8242	1
RVBD_0839	-	hypothetical protein	10	196.7	220.1	0.16	23.4	0.8596	1
RVBD_0840c	-	proline iminopeptidase Pip	8	306.3	392.5	0.36	86.3	0.7488	1
RVBD_0841	-	transmembrane protein	3	143.8	225.2	0.65	81.4	0.5212	1
RVBD_0842	-	integral membrane protein	21	110	156.5	0.51	46.5	0.6507	1
RVBD_0843	-	pyruvate dehydrogenase E1 component	17	172.3	143.6	-0.26	-28.7	0.5959	1
RVBD_0844c	-	nitrate/nitrite response transcriptional regulator NarL	9	249.6	372.2	0.58	122.6	0.3335	1
RVBD_0845	-	NarL family two-component system sensor histidine kinase	23	77.1	340.5	2.14	263.5	0.6438	1
RVBD_0846c	-	oxidoreductase	28	46	46.5	0.02	0.5	0.9735	1
RVBD_0847	-	lipoprotein LpqS	6	569.8	277.3	-1.04	-292.5	0.6144	1
RVBD_0848	-	cysteine synthase A CysK2	26	88.7	33.9	-1.39	-54.7	0.156	0.83614
RVBD_0849	-	integral membrane transporter	21	175.7	179.9	0.03	4.2	0.9508	1
RVBD_0850	-	transposase	9	118.1	65.3	-0.86	-52.8	0.3884	1
RVBD_0851c	-	oxidoreductase	9	121.7	143.2	0.23	21.4	0.8928	1
RVBD_0852	-	fatty-acid-CoA ligase FadD16	13	133.4	151.4	0.18	18	0.8074	1
RVBD_1640c	-	lysyl-tRNA synthetase 2 LysX	59	205.6	14.5	-3.83	-191.1	0	0
RVBD_0854	-	hypothetical protein	6	294.3	575.1	0.97	280.8	0.2559	0.99213
RVBD_0855	-	fatty-acid-CoA racemase Far	12	162.8	166.2	0.03	3.4	0.9518	1
RVBD_0856	-	hypothetical protein	5	185.2	95.3	-0.96	-89.9	0.4362	1
RVBD_0857	-	hypothetical protein	6	88.6	54.6	-0.7	-34	0.3539	1
RVBD_0858c	-	n-succinyldiaminopimelate aminotransferase DapC	19	63.9	81.3	0.35	17.4	0.646	1
RVBD_1810	-	hypothetical protein	11	258.8	18.3	-3.82	-240.5	0	0
RVBD_1592c	-	triacylglycerol lipase	24	84.1	6.2	-3.77	-78	0	0
RVBD_0861c	-	DNA helicase Ercc3	22	30	48.6	0.69	18.6	0.863	1
RVBD_0862c	-	hypothetical protein	27	27.7	25.6	-0.11	-2	0.8066	1
RVBD_0863	-	hypothetical protein	6	150.2	91.3	-0.72	-58.9	0.194	0.91151
RVBD_0864	-	molybdenum cofactor biosynthesis protein C2 MoaC2	11	176.9	593.8	1.75	416.9	0.3124	1
RVBD_0865	-	molybdopterin biosynthesis protein Mog	8	303.9	189	-0.69	-115	0.44	1
RVBD_0866	-	molybdenum cofactor biosynthesis protein E2 MoaE2	3	99	102.7	0.05	3.8	0.9232	1
RVBD_0867c	-	resuscitation-promoting factor RpfA	8	129	1101.3	3.09	972.2	0.0731	0.59482
RVBD_0868c	-	molybdenum cofactor biosynthesis protein D2 MoaD2	6	195	236.4	0.28	41.5	0.6563	1
RVBD_0869c	-	molybdenum cofactor biosynthesis protein A2 MoaA2	14	284.5	250.3	-0.18	-34.2	0.7576	1
RVBD_0870c	-	integral membrane protein	4	142.5	39.5	-1.85	-103	0.092	0.68382
RVBD_0871	-	cold shock protein B CspB	4	113.2	273.3	1.27	160.1	0.9434	1
RVBD_0872c	-	PE-PGRS family protein PE_PGRS15	25	387.5	263	-0.56	-124.5	0.6159	1
RVBD_0873	-	acyl-CoA dehydrogenase FadE10	33	210.6	163.2	-0.37	-47.3	0.4407	1
RVBD_0874c	-	hypothetical protein	9	223	262.7	0.24	39.7	0.7473	1
RVBD_0875c	-	exported protein	11	2	0.2	-3.36	-1.8	0.1047	0.70428
RVBD_0876c	-	transmembrane protein	24	47	15.8	-1.57	-31.2	0.0015	0.05174
RVBD_0877	-	hypothetical protein	15	839.7	1944.5	1.21	1104.8	0.1803	0.88851
RVBD_0878c	-	PPE family protein PPE13	15	471.7	394.6	-0.26	-77.1	0.6084	1
RVBD_0879c	-	transmembrane protein	3	9.8	36.1	1.88	26.2	0.3047	1
RVBD_0880	-	transcriptional regulator MarR-family	1	43.4	0	-5.47	-43.4	0.0999	0.69878
RVBD_0881	-	methyltransferase	14	154.2	342.6	1.15	188.4	0.2807	1
RVBD_0882	-	transmembrane protein	1	220.7	378.1	0.78	157.4	0.4662	1
RVBD_0883c	-	hypothetical protein	6	0	0	0	0	1	1
RVBD_0884c	-	phosphoserine aminotransferase SerC	12	0	0	0	0	1	1
RVBD_0885	-	hypothetical protein	12	57.9	41.5	-0.48	-16.4	0.5306	1
RVBD_0886	-	NADPH:adrenodoxin oxidoreductase FprB	22	185.9	62.1	-1.58	-123.8	0.1004	0.69985
RVBD_0887c	-	protein PhnB	4	118.5	12.3	-3.27	-106.2	0.029	0.38513
RVBD_0888	-	exported protein	26	194.7	164.5	-0.24	-30.1	0.5218	1
RVBD_0889c	-	citrate synthase II CitA	10	158.2	88.5	-0.84	-69.7	0.2602	0.99704
RVBD_0890c	-	transcriptional regulator LuxR-family	44	163	841.5	2.37	678.4	0.4047	1
RVBD_0891c	-	transcriptional regulator	23	120.9	89.3	-0.44	-31.7	0.6296	1
RVBD_0892	-	monooxygenase	37	35.9	7.3	-2.29	-28.5	0.03	0.39058
RVBD_0893c	-	s-adenosylmethionine-dependent methyltransferase	22	18.4	57.7	1.65	39.4	0.0693	0.57788
RVBD_0894	-	transcriptional regulator LuxR-family	14	16.1	2.4	-2.74	-13.7	0.0661	0.56641
RVBD_0895	-	diacylglycerol acyltransferase	26	111.1	1349.5	3.6	1238.4	0.2056	0.92303
RVBD_0896	-	citrate synthase I GltA2	23	0	0	0	0	1	1
RVBD_0897c	-	oxidoreductase	18	63.1	619.1	3.29	556	0.4826	1
RVBD_0898c	-	hypothetical protein	0	0	0	0	0	1	1
RVBD_0899	-	outer membrane protein A OmpA	18	33.3	33	-0.01	-0.3	0.9733	1
RVBD_0900	-	membrane protein	2	23	10.1	-1.19	-12.9	0.3959	1
RVBD_0901	-	exported or membrane protein	9	283.8	202.4	-0.49	-81.4	0.5348	1
RVBD_0902c	-	two-component system sensor histidine kinase PrrB	12	0	0	0	0	1	1
RVBD_0903c	-	two-component system transcriptional regulator PrrA	9	0	0	0	0	1	1
RVBD_0904c	-	acetyl-CoA carboxylase carboxyl transferase AccD3	19	33.4	14.2	-1.23	-19.1	0.0994	0.69878
RVBD_0905	-	enoyl-CoA hydratase EchA6	8	22	1.5	-3.9	-20.5	0.0382	0.44535
RVBD_0906	-	hypothetical protein	14	161.4	173.1	0.1	11.8	0.8897	1
RVBD_0907	-	beta-lactamase	36	45.8	32.4	-0.5	-13.4	0.2406	0.98309
RVBD_0908	-	metal cation transporter P-type ATPase CtpE	29	82.8	79.4	-0.06	-3.4	0.8561	1
RVBD_0909	-	hypothetical protein	2	130.6	104.6	-0.32	-26	0.586	1
RVBD_0910	-	hypothetical protein	7	54.8	10.9	-2.33	-43.9	0.034	0.41965
RVBD_0911	-	hypothetical protein	12	179.2	34.2	-2.39	-145	0.7898	1
RVBD_0912	-	transmembrane protein	4	240.7	43.9	-2.46	-196.8	0.0393	0.45189
RVBD_0913c	-	carotenoid cleavage dioxygenase	38	29.5	15.6	-0.92	-14	0.3239	1
RVBD_0914c	-	acetyl-CoA acetyltransferase	15	182.4	236.6	0.38	54.2	0.4269	1
RVBD_0915c	-	PPE family protein PPE14	15	111.9	461.1	2.04	349.2	0.3593	1
RVBD_0916c	-	PE family protein PE7	5	158.2	132.6	-0.25	-25.6	0.7525	1
RVBD_0917	-	glycine betaine transport integral membrane protein BetP	40	196.9	252.8	0.36	55.9	0.6635	1
RVBD_0918	-	hypothetical protein	8	68	8.7	-2.96	-59.3	0.009	0.18739
RVBD_0919	-	N-acetyltransferase	8	490.3	926.6	0.92	436.4	0.1418	0.79987
RVBD_0920c	-	transposase	21	115.5	138.8	0.26	23.3	0.6949	1
RVBD_0921	-	resolvase	7	186.1	533.1	1.52	346.9	0.2831	1
RVBD_0922	-	transposase	16	143.6	88.2	-0.7	-55.4	0.5314	1
RVBD_0923c	-	hypothetical protein	16	110.5	434.9	1.98	324.4	0.4997	1
RVBD_0924c	-	divalent cation-transport integral membrane protein MntH	17	100.5	284.1	1.5	183.5	0.119	0.74232
RVBD_0925c	-	manganese transporter	15	114	159.9	0.49	45.9	0.2816	1
RVBD_0926c	-	dihydrodipicolinate reductase	18	162.2	1748.8	3.43	1586.6	0.1556	0.83565
RVBD_0927c	-	7-alpha-hydroxysteroid dehydrogenase	5	248	327.1	0.4	79.2	0.5083	1
RVBD_0485	-	transcriptional regulator	21	372.5	28.7	-3.7	-343.8	0	0
RVBD_0806c	-	UDP-glucose-4-epimerase CpsY	41	279.8	22.4	-3.64	-257.3	0	0
RVBD_2097c	-	proteasome accessory factor A PafA	20	10.3	0.8	-3.62	-9.5	0	0
RVBD_0931c	-	transmembrane serine/threonine-protein kinase D PknD	40	410.8	506.1	0.3	95.3	0.3608	1
RVBD_0932c	-	periplasmic phosphate-binding lipoprotein PstS2	23	201	265	0.4	64	0.2871	1
RVBD_0933	-	phosphate-transport ABC transporter ATP-binding protein PstB	12	72.9	92.8	0.35	19.8	0.988	1
RVBD_0934	-	periplasmic phosphate-binding lipoprotein PstS1	19	119.4	181	0.6	61.5	0.2003	0.91851
RVBD_0935	-	phosphate-transport ABC transporter integral membrane protein PstC1	12	198.8	289.1	0.54	90.2	0.4022	1
RVBD_0936	-	phosphate-transport ABC transporter integral membrane protein PstA2	19	59.9	43.6	-0.46	-16.3	0.4302	1
RVBD_0937c	-	DNA end-binding protein Mku	12	57.1	43	-0.41	-14.1	0.6178	1
RVBD_0938	-	ATP dependent DNA ligase LigD	38	29.3	23.2	-0.33	-6.1	0.5873	1
RVBD_0939	-	bifunctional enzyme 2-hydroxyhepta-2,4-diene-1,7-dioate isomerase	27	43	58.8	0.45	15.8	0.512	1
RVBD_0940c	-	oxidoreductase	13	15	9.2	-0.7	-5.8	0.1398	0.79246
RVBD_0941c	-	anti-anti-sigma factor	8	252.6	495	0.97	242.4	0.2516	0.99213
RVBD_0942	-	hypothetical protein	7	38.2	34.6	-0.14	-3.7	0.7778	1
RVBD_0943c	-	oxidoreductase	16	146.6	142	-0.05	-4.6	0.9245	1
RVBD_0944	-	formamidopyrimidine-DNA glycosylase	7	196.2	235	0.26	38.7	0.7514	1
RVBD_0945	-	oxidoreductase	7	39	70.1	0.85	31.1	0.8785	1
RVBD_0946c	-	glucose-6-phosphate isomerase Pgi	17	0.5	0.1	-1.92	-0.3	0.2542	0.99213
RVBD_0948c	-	chorismate mutase	6	0	0	0	0	1	1
RVBD_0949	-	ATP-dependent DNA helicase II UvrD1	44	7.6	2.4	-1.66	-5.2	0.2254	0.95558
RVBD_0950c	-	hypothetical protein	18	81.5	94.7	0.22	13.2	0.7437	1
RVBD_0951	-	succinyl-CoA synthetase beta chain SucC	14	0	0	0	0	1	1
RVBD_0952	-	succinyl-CoA synthetase alpha chain SucD	10	0	0	0	0	1	1
RVBD_0953c	-	oxidoreductase	10	338.6	798.9	1.24	460.3	0.9781	1
RVBD_0954	-	transmembrane protein	25	43.1	88.7	1.04	45.6	0.9924	1
RVBD_0955	-	integral membrane protein	17	24	23.8	-0.02	-0.3	0.9698	1
RVBD_0956	-	5'-phosphoribosylglycinamide formyltransferase PurN	12	0	0	0	0	1	1
RVBD_0957	-	bifunctional purine biosynthesis protein PurH	20	0	0	0	0	1	1
RVBD_0958	-	magnesium chelatase	11	81.6	130.5	0.68	48.9	0.4209	1
RVBD_0959	-	hypothetical protein	14	47.1	63.3	0.42	16.1	0.3954	1
RVBD_0959A	-	antitoxin VapB9	3	62.5	127.6	1.03	65.1	0.2344	0.97429
RVBD_0960	-	toxin VapC9	5	100.7	261.6	1.38	160.8	0.427	1
RVBD_0961	-	membrane protein	7	178.6	64.4	-1.47	-114.2	0.0393	0.45189
RVBD_0962c	-	lipoprotein LprP	14	255.8	261.8	0.03	6.1	0.9637	1
RVBD_0963c	-	hypothetical protein	10	149.3	159.5	0.1	10.2	0.8422	1
RVBD_0964c	-	hypothetical protein	5	116.4	59.4	-0.97	-57	0.2545	0.99213
RVBD_0965c	-	hypothetical protein	6	245.2	196.9	-0.32	-48.3	0.5623	1
RVBD_0966c	-	hypothetical protein	9	167.2	2269.5	3.76	2102.2	0.0604	0.54293
RVBD_0967	-	copper-sensing transcriptional repressor CsoR	1	195.7	13.9	-3.81	-181.7	0.1975	0.91622
RVBD_0968	-	hypothetical protein	6	271.4	204.1	-0.41	-67.3	0.4108	1
RVBD_0969	-	metal cation transporter P-type ATPase CtpV	19	303.1	163.8	-0.89	-139.4	0.1275	0.77382
RVBD_0970	-	integral membrane protein	12	183.6	2072.7	3.5	1889	0.7157	1
RVBD_0971c	-	enoyl-CoA hydratase EchA7	5	92.7	9.4	-3.31	-83.3	0.0379	0.44466
RVBD_0972c	-	acyl-CoA dehydrogenase FadE12	16	37.1	61.5	0.73	24.4	0.3255	1
RVBD_0973c	-	acetyl-/propionyl-coenzyme A carboxylase alpha chain alpha subunit AccA2	20	41.8	61.7	0.56	19.9	0.4867	1
RVBD_0974c	-	acetyl-/propionyl-CoA carboxylase beta subunit AccD2	19	49.3	72.7	0.56	23.4	0.999	1
RVBD_0975c	-	acyl-CoA dehydrogenase FadE13	18	260.5	199.7	-0.38	-60.8	0.5972	1
RVBD_0976c	-	hypothetical protein	17	107.3	131	0.29	23.7	0.6965	1
RVBD_0977	-	PE-PGRS family protein PE_PGRS16	26	319.7	230.9	-0.47	-88.8	0.3699	1
RVBD_0978c	-	PE-PGRS family protein PE_PGRS17	7	462.5	147.8	-1.65	-314.7	0.2649	0.99998
RVBD_0979A	-	50S ribosomal protein L32 RpmF	2	0	0	0	0	1	1
RVBD_0979c	-	hypothetical protein	1	0	0	0	0	1	1
RVBD_0980c	-	PE-PGRS family protein PE_PGRS18	15	263	324.2	0.3	61.2	0.5978	1
RVBD_0981	-	mycobacterial persistence regulator MRPA	9	210.8	215.6	0.03	4.8	0.9557	1
RVBD_0982	-	two-component system sensor histidine kinase MprB	20	0	0	0	0	1	1
RVBD_0983	-	serine protease PepD	13	4269.1	43.7	-6.61	-4225.4	0.0313	0.39977
RVBD_0984	-	pterin-4-alpha-carbinolamine dehydratase MoaB2	5	695.2	842.1	0.28	146.9	0.7508	1
RVBD_0985c	-	large-conductance mechanosensitive channel MscL	9	287.5	174.7	-0.72	-112.8	0.4734	1
RVBD_0986	-	adhesion component transport ABC transporter ATP-binding protein	21	45.5	2.4	-4.22	-43.1	0.0091	0.18739
RVBD_0987	-	adhesion component transport ABC transporter transmembrane protein	85	21.2	17.8	-0.25	-3.4	0.7689	1
RVBD_0988	-	exported protein	37	16.9	21.4	0.34	4.5	0.9768	1
RVBD_0989c	-	polyprenyl-diphosphate synthase GrcC2	17	126.1	392.9	1.64	266.8	0.0569	0.54162
RVBD_0990c	-	hypothetical protein	8	148.3	367.3	1.31	219	0.6233	1
RVBD_0991c	-	serine rich protein	1	165	107.4	-0.62	-57.6	0.6955	1
RVBD_0992c	-	5-formyltetrahydrofolate cyclo-ligase	6	189.5	145.4	-0.38	-44	0.5259	1
RVBD_0993	-	glucose-1-phosphate uridylyltransferase GalU	12	0	0	0	0	1	1
RVBD_0994	-	molybdopterin biosynthesis protein MoeA1	11	89.4	166.5	0.9	77.1	0.1059	0.70514
RVBD_0995	-	ribosomal-protein-alanine acetyltransferase RimJ	5	43.4	33.1	-0.39	-10.2	0.6156	1
RVBD_0996	-	transmembrane protein	14	150.3	207.4	0.47	57.2	0.8626	1
RVBD_0997	-	hypothetical protein	4	55.3	71.5	0.37	16.2	0.7211	1
RVBD_1178	-	succinyldiaminopimelate transaminase	20	63.5	5.3	-3.58	-58.2	0	0
RVBD_0999	-	hypothetical protein	10	260.1	1688.8	2.7	1428.7	0.1939	0.91151
RVBD_1000c	-	hypothetical protein	7	1113.5	3602.6	1.69	2489.1	0.666	1
RVBD_1001	-	arginine deiminase ArcA	18	176.2	150.3	-0.23	-25.9	0.6124	1
RVBD_1002c	-	protein O-mannosyltransferase	21	0	0.3	0.36	0.3	1	1
RVBD_1003	-	ribosomal RNA small subunit methyltransferase I	8	66.9	80	0.26	13.1	0.9255	1
RVBD_1004c	-	membrane protein	9	141.7	89.2	-0.67	-52.6	0.2252	0.95558
RVBD_1005c	-	para-aminobenzoate synthase component I PABD	21	22.1	26	0.24	4	0.8686	1
RVBD_1006	-	hypothetical protein	37	94	52.5	-0.84	-41.5	0.0703	0.58261
RVBD_1007c	-	methionyl-tRNA synthetase MetS	23	0	0	0	0	1	1
RVBD_1008	-	deoxyribonuclease TatD	11	345.5	105.3	-1.71	-240.1	0.0008	0.03165
RVBD_1009	-	resuscitation-promoting factor RpfB	9	67.8	45.9	-0.56	-21.9	0.4257	1
RVBD_1010	-	ribosomal RNA small subunit methyltransferase A	12	6.8	6.4	-0.08	-0.4	0.9388	1
RVBD_1011	-	4-diphosphocytidyl-2-C-methyl-D-erythritol kinase IspE	12	0	0	0	0	1	1
RVBD_1012	-	hypothetical protein	6	227.8	108.3	-1.07	-119.5	0.1897	0.90607
RVBD_0204c	-	transmembrane protein	19	56.3	5.2	-3.45	-51.2	0	0
RVBD_1014c	-	peptidyl-tRNA hydrolase Pth	11	0	0	0	0	1	1
RVBD_1015c	-	50S ribosomal protein L25 RplY	9	0	0	0	0	1	1
RVBD_1016c	-	lipoprotein LpqT	6	537.9	321.2	-0.74	-216.6	0.3348	1
RVBD_1017c	-	ribose-phosphate pyrophosphokinase PrsA	10	0	0	0	0	1	1
RVBD_1018c	-	UDP-N-acetylglucosamine pyrophosphorylase GlmU	23	0	0	0	0	1	1
RVBD_1019	-	transcriptional regulator TetR-family	7	735.8	896.9	0.29	161.2	0.701	1
RVBD_1020	-	transcription-repair coupling factor Mfd	33	93.2	128.7	0.46	35.4	0.4621	1
RVBD_1021	-	nucleoside triphosphate pyrophosphohydrolase	12	139.2	239.3	0.78	100.2	0.2392	0.98011
RVBD_1022	-	lipoprotein LpqU	13	224.1	121.3	-0.89	-102.8	0.3279	1
RVBD_1023	-	enolase Eno	13	0	0	0	0	1	1
RVBD_1024	-	cell division protein DivIC	8	0	0	0	0	1	1
RVBD_1025	-	hypothetical protein	6	8.2	0	-3.2	-8.2	0.3927	1
RVBD_1026	-	exopolyphosphatase	6	1.7	3.8	1.19	2.1	0.7256	1
RVBD_1027c	-	potassium-transporting transcriptional regulator KdpE	10	40.8	48.4	0.25	7.6	0.8015	1
RVBD_1028A	-	potassium-transporting membrane protein KdpF	3	0	0	0	0	1	1
RVBD_1028c	-	potassium channel sensor histidine kinase KdpD	21	101.7	108.7	0.1	7	0.8949	1
RVBD_1029	-	potassium-transporting P-type ATPase A chain KdpA	25	122.8	241.4	0.97	118.6	0.3311	1
RVBD_1030	-	potassium-transporting P-type ATPase B chain KdpB	12	102.7	149.8	0.54	47.1	0.5323	1
RVBD_1031	-	potassium-transporting P-type ATPase C chain KdpC	9	44	174.4	1.99	130.4	0.8373	1
RVBD_1032c	-	two-component system sensor histidine kinase TrcS	23	314.9	385.3	0.29	70.4	0.7344	1
RVBD_1033c	-	two-component system transcriptional regulator TrcR	13	418.5	343.9	-0.28	-74.6	0.6528	1
RVBD_1034c	-	transposase	2	9.7	43.9	2.18	34.2	0.6987	1
RVBD_1035c	-	transposase	4	18.1	47.7	1.4	29.6	0.1286	0.77932
RVBD_1036c	-	transposase	5	234.3	216	-0.12	-18.3	0.762	1
RVBD_1037c	-	ESAT-6 like protein EsxI	3	260.1	122.3	-1.09	-137.8	0.8965	1
RVBD_1038c	-	ESAT-6 like protein EsxJ	3	404.3	416.3	0.04	12	0.8208	1
RVBD_1039c	-	PPE family protein PPE15	20	240.7	272.3	0.18	31.5	0.5564	1
RVBD_1040c	-	PE family protein PE8	8	253.6	221.9	-0.19	-31.7	0.7905	1
RVBD_1041c	-	transposase	16	305.9	250.4	-0.29	-55.5	0.577	1
RVBD_1042c	-	transposase	5	352.3	166.8	-1.08	-185.6	0.2626	0.99704
RVBD_1043c	-	hypothetical protein	14	178.4	239.8	0.43	61.4	0.4187	1
RVBD_1044	-	hypothetical protein	9	88.9	19.8	-2.17	-69.2	0.1044	0.70428
RVBD_1045	-	hypothetical protein	10	221.8	383	0.79	161.3	0.4115	1
RVBD_1046c	-	hypothetical protein	6	403.7	330.9	-0.29	-72.8	0.5383	1
RVBD_1047	-	transposase	15	215.3	289.5	0.43	74.2	0.4703	1
RVBD_1048c	-	hypothetical protein	21	145.4	97.1	-0.58	-48.3	0.145	0.80498
RVBD_1049	-	transcriptional repressor	4	553.4	588.6	0.09	35.1	0.7461	1
RVBD_1050	-	oxidoreductase	10	94.1	56.7	-0.73	-37.4	0.4232	1
RVBD_1051c	-	hypothetical protein	8	63.9	1336.1	4.39	1272.2	0.4362	1
RVBD_1052	-	hypothetical protein	4	104.6	54.6	-0.94	-49.9	0.2769	1
RVBD_1053c	-	hypothetical protein	6	162.7	156.2	-0.06	-6.5	0.8202	1
RVBD_1054	-	integrase	5	123.8	49.8	-1.31	-73.9	0.2116	0.93588
RVBD_1055	-	integrase	3	21.1	43	1.03	21.9	0.6969	1
RVBD_1056	-	hypothetical protein	20	254.2	207.5	-0.29	-46.7	0.4677	1
RVBD_1057	-	hypothetical protein	16	299.9	847.1	1.5	547.2	0.0312	0.39976
RVBD_1058	-	fatty-acid-CoA ligase FadD14	26	331.1	541.2	0.71	210.1	0.2527	0.99213
RVBD_1059	-	dihydrodipicolinate reductase	9	34.6	2.6	-3.75	-32	0.354	1
RVBD_1060	-	hypothetical protein	5	60	15.6	-1.94	-44.4	0.074	0.59973
RVBD_1061	-	hypothetical protein	13	874.7	65	-3.75	-809.7	0.0505	0.50801
RVBD_1062	-	hypothetical protein	4	157.8	79.7	-0.99	-78.1	0.2142	0.93635
RVBD_1063c	-	hypothetical protein	15	128.4	131.5	0.03	3.1	0.9606	1
RVBD_1064c	-	lipoprotein LpqV	5	395.7	729.2	0.88	333.5	0.6554	1
RVBD_1065	-	hypothetical protein	9	125.4	57.4	-1.13	-68	0.1083	0.71305
RVBD_1066	-	hypothetical protein	4	19.1	16.3	-0.22	-2.7	0.8492	1
RVBD_1067c	-	PE-PGRS family protein PE_PGRS19	14	148.8	91.1	-0.71	-57.7	0.5627	1
RVBD_1068c	-	PE-PGRS family protein PE_PGRS20	11	78	120.7	0.63	42.7	0.2882	1
RVBD_1069c	-	hypothetical protein	19	559.4	3232.3	2.53	2672.9	0.1264	0.77123
RVBD_3632	-	membrane protein	7	411.5	39.6	-3.38	-371.9	0	0
RVBD_1071c	-	enoyl-CoA hydratase EchA9	11	89.6	70.5	-0.35	-19.1	0.4707	1
RVBD_1072	-	transmembrane protein	13	28.2	2.8	-3.32	-25.4	0.0018	0.05955
RVBD_1073	-	hypothetical protein	19	275.1	425	0.63	149.9	0.0597	0.54293
RVBD_1074c	-	beta-ketoacyl CoA thiolase FadA3	11	287.9	114.7	-1.33	-173.2	0.0645	0.55863
RVBD_1075c	-	exported protein	18	179.2	146.7	-0.29	-32.6	0.5498	1
RVBD_1076	-	lipase LipU	17	213.4	328.4	0.62	115	0.9187	1
RVBD_1077	-	cystathionine beta-synthase Cbs	22	201.3	203.2	0.01	1.9	0.9774	1
RVBD_1078	-	proline rich antigen Pra	17	27.3	43	0.65	15.7	0.1121	0.7239
RVBD_1079	-	cystathionine gamma-synthase MetB	17	153.3	50.2	-1.61	-103.1	0.0001	0.00585
RVBD_1080c	-	transcription elongation factor GreA	7	0.3	0.8	1.61	0.6	1	1
RVBD_1081c	-	membrane protein	6	0	0.5	0.57	0.5	1	1
RVBD_1082	-	mycothiol conjugate amidase Mca	13	172.3	81	-1.09	-91.3	0.0896	0.6772
RVBD_1083	-	hypothetical protein	3	0	1	0.98	1	1	1
RVBD_1084	-	hypothetical protein	19	80.1	309.5	1.95	229.5	0.7915	1
RVBD_1085c	-	hemolysin-like protein	10	101.6	44.2	-1.2	-57.3	0.0537	0.52429
RVBD_1086	-	short-chain Z-isoprenyl diphosphate synthase	12	0.3	0.2	-0.87	-0.1	1	1
RVBD_1087	-	PE-PGRS family protein PE_PGRS21	19	122.8	186.4	0.6	63.6	0.8328	1
RVBD_1087A	-	short-chain Z-isoprenyl diphosphate synthase	6	313.6	1098.9	1.81	785.3	0.4052	1
RVBD_1088	-	PE family protein PE9	4	120.9	170.4	0.49	49.5	0.705	1
RVBD_1089	-	PE family protein PE10	5	34.2	14.9	-1.2	-19.3	0.1964	0.91414
RVBD_1089A	-	cellulase CelA2a	1	55.8	34.6	-0.69	-21.1	0.6921	1
RVBD_1090	-	cellulase CelA2b	6	466.3	588.8	0.34	122.4	0.5626	1
RVBD_1091	-	PE-PGRS family protein PE_PGRS22	26	38.5	155.7	2.02	117.2	0.2008	0.91851
RVBD_1092c	-	pantothenate kinase CoaA	16	0	0	0	0	1	1
RVBD_1093	-	serine hydroxymethyltransferase 1 GlyA1	12	0	0	0	0	1	1
RVBD_1094	-	acyl carrier protein desaturase DesA2	12	0	0	0	0	1	1
RVBD_1095	-	PHOH-like protein PhoH2	11	22	149.4	2.76	127.4	0.3489	1
RVBD_0051	-	transmembrane protein	33	57.3	5.7	-3.33	-51.6	0	0
RVBD_1097c	-	glycine and proline rich membrane protein	14	94.4	73.7	-0.36	-20.6	0.5804	1
RVBD_1098c	-	fumarase Fum	11	0	0	0	0	1	1
RVBD_1099c	-	fructose 1,6-bisphosphatase GlpX	11	55.1	195.6	1.83	140.5	0.7968	1
RVBD_1100	-	hypothetical protein	9	35.8	11.5	-1.64	-24.3	0.0728	0.59482
RVBD_1101c	-	membrane protein	18	356.6	594.5	0.74	237.9	0.2752	1
RVBD_1102c	-	toxin MazF3	7	223.5	114.7	-0.96	-108.8	0.3442	1
RVBD_1103c	-	antitoxin MazE3	6	95.4	325.6	1.77	230.3	0.7495	1
RVBD_1104	-	esterase/lipase	9	199	125.2	-0.67	-73.7	0.3316	1
RVBD_1105	-	esterase/lipase	11	147.5	653.4	2.15	505.9	0.6122	1
RVBD_1106c	-	3-beta-hydroxysteroid dehydrogenase	17	348.3	649.4	0.9	301.2	0.2646	0.99998
RVBD_1107c	-	exodeoxyribonuclease VII small subunit XseB	2	175.1	281.3	0.68	106.2	0.6508	1
RVBD_1108c	-	exodeoxyribonuclease VII large subunit XseA	9	74.5	111.2	0.58	36.7	0.9917	1
RVBD_1109c	-	hypothetical protein	6	25.5	19.8	-0.36	-5.6	0.7731	1
RVBD_1110	-	LYTB2 protein	13	0	0	0	0	1	1
RVBD_1111c	-	hypothetical protein	22	91.4	103.7	0.18	12.3	0.7652	1
RVBD_1112	-	GTP-binding protein YchF	8	4.7	27.5	2.54	22.8	0.1542	0.83253
RVBD_1113	-	antitoxin VapB32	2	3.2	0	-2.07	-3.2	0.4011	1
RVBD_1114	-	toxin VapC32	3	195.8	277.7	0.5	81.9	0.5947	1
RVBD_1115	-	exported protein	14	166.7	112.9	-0.56	-53.8	0.425	1
RVBD_1116	-	hypothetical protein	2	162.1	110.3	-0.56	-51.8	0.426	1
RVBD_1116A	-	hypothetical protein	5	174.2	103.6	-0.75	-70.6	0.306	1
RVBD_1117	-	hypothetical protein	3	385.9	1720	2.16	1334.1	0.0495	0.50628
RVBD_1118c	-	hypothetical protein	10	296.1	446.9	0.59	150.8	0.5243	1
RVBD_1119c	-	hypothetical protein	3	19.6	35.6	0.86	16	0.6682	1
RVBD_1120c	-	hypothetical protein	4	31.1	36.8	0.24	5.7	0.765	1
RVBD_1121	-	glucose-6-phosphate 1-dehydrogenase Zwf1	23	46.7	20.4	-1.2	-26.4	0.0676	0.57318
RVBD_1122	-	6-phosphogluconate dehydrogenase,decarboxylating Gnd2	11	0	0.3	0.34	0.3	1	1
RVBD_1123c	-	peroxidase BpoB	7	184.2	56.4	-1.71	-127.7	0.0439	0.47806
RVBD_1124	-	epoxide hydrolase EphC	12	6.9	40.6	2.55	33.6	0.8074	1
RVBD_1125	-	hypothetical protein	21	71.2	33.9	-1.07	-37.3	0.5628	1
RVBD_1126c	-	hypothetical protein	8	0.7	1.7	1.35	1	0.8998	1
RVBD_1127c	-	pyruvate, phosphate dikinase PpdK	18	1.4	2.1	0.6	0.7	0.5589	1
RVBD_1128c	-	hypothetical protein	27	37.9	15	-1.34	-23	0.5087	1
RVBD_1129c	-	transcriptional regulator	22	127.3	120.5	-0.08	-6.8	0.9508	1
RVBD_1130	-	2-methylcitrate dehydratase PrpD	24	63.4	65.3	0.04	1.9	0.9435	1
RVBD_1131	-	methylcitrate synthase PrpC	14	65.2	60.8	-0.1	-4.4	0.8477	1
RVBD_1132	-	hypothetical protein	25	88.3	71.1	-0.31	-17.2	0.6227	1
RVBD_1133c	-	5-methyltetrahydropteroyltriglutamate- homocysteine methyltransferase MetE	31	0	0	0	0	1	1
RVBD_1134	-	hypothetical protein	4	134.2	44.2	-1.6	-90	0.2029	0.91851
RVBD_1135A	-	acetyl-CoA acetyltransferase	6	295.7	218.2	-0.44	-77.5	0.8188	1
RVBD_1135c	-	PPE family protein PPE16	24	496.9	1586.4	1.67	1089.5	0.4436	1
RVBD_1136	-	enoyl-CoA hydratase	2	0	4.4	2.44	4.4	0.5059	1
RVBD_1137c	-	hypothetical protein	2	509.3	814.1	0.68	304.8	0.5326	1
RVBD_1138c	-	oxidoreductase	13	265.1	284.3	0.1	19.3	0.8739	1
RVBD_1139c	-	hypothetical protein	9	87.4	180.4	1.05	93	0.1302	0.78666
RVBD_1140	-	membrane protein	10	27.6	13.1	-1.07	-14.5	0.1921	0.91106
RVBD_1141c	-	enoyl-CoA hydratase EchA11	13	198.9	353.8	0.83	154.9	0.7679	1
RVBD_1142c	-	enoyl-CoA hydratase EchA10	7	114.9	460.9	2	346	0.7107	1
RVBD_1143	-	alpha-methylacyl-CoA racemase Mcr	15	357.1	1544.6	2.11	1187.5	0.1064	0.70514
RVBD_1144	-	3-hydroxyacyl-CoA dehydrogenase/3-hydroxy-2-methylbutyryl-CoA dehydrogenase	10	107.5	70.7	-0.6	-36.7	0.136	0.7887
RVBD_1144Ac	-	hypothetical protein	3	227.6	97.9	-1.22	-129.7	0.2655	0.99998
RVBD_1145	-	transmembrane transporter MmpL13a	10	189.7	228.9	0.27	39.2	0.5397	1
RVBD_1146	-	transmembrane transporter MmpL13b	21	317.5	328.2	0.05	10.7	0.9385	1
RVBD_1147	-	hypothetical protein	9	180.6	210.5	0.22	29.9	0.787	1
RVBD_1148c	-	hypothetical protein	19	172.3	140.7	-0.29	-31.7	0.4394	1
RVBD_1151c	-	transcriptional regulator	9	287.1	398.7	0.47	111.6	0.5006	1
RVBD_1152	-	transcriptional regulator	5	268.1	390.9	0.54	122.7	0.3908	1
RVBD_1153c	-	O-methyltransferase Omt	18	268.1	339	0.34	70.9	0.5974	1
RVBD_1154c	-	hypothetical protein	14	200.5	174.8	-0.2	-25.8	0.6632	1
RVBD_1155	-	pyridoxamine 5'-phosphate oxidase	10	161.5	156.6	-0.04	-4.9	0.9207	1
RVBD_1156	-	hypothetical protein	12	42.3	37.8	-0.16	-4.6	0.7475	1
RVBD_1157c	-	alanine and proline rich protein	8	24.9	25.6	0.04	0.7	0.9679	1
RVBD_1158c	-	alanine and proline rich protein	11	28.9	27	-0.09	-1.8	0.9211	1
RVBD_1159	-	mannosyltransferase PimE	25	8.1	4.4	-0.86	-3.6	0.1017	0.70164
RVBD_1159A	-	4a-hydroxytetrahydrobiopterin dehydratase	11	56.7	28.9	-0.97	-27.8	0.2958	1
RVBD_1160	-	mutator protein MutT2	4	161	166.6	0.05	5.6	0.9335	1
RVBD_1161	-	respiratory nitrate reductase alpha chain NarG	66	145.9	2315.4	3.99	2169.5	0.0019	0.06135
RVBD_0853c	-	pyruvate or indole-3-pyruvate decarboxylase Pdc	23	338	35.8	-3.24	-302.2	0	0
RVBD_1163	-	respiratory nitrate reductase delta chain NarJ	13	415.7	1860.2	2.16	1444.5	0.0574	0.54293
RVBD_1164	-	respiratory nitrate reductase gamma chain NarI	18	268.4	2511.3	3.23	2242.9	0.0302	0.39066
RVBD_1165	-	GTP-binding protein TypA/BipA	15	199	784.9	1.98	585.9	0.6204	1
RVBD_1166	-	lipoprotein LpqW	22	0	0	0	0	1	1
RVBD_1167c	-	transcriptional regulator	9	34.5	670.1	4.28	635.6	0.293	1
RVBD_1168c	-	PPE family protein PPE17	14	168.3	135.1	-0.32	-33.2	0.9121	1
RVBD_1169c	-	PE family protein lipase LipX	3	311.3	281.6	-0.14	-29.6	0.663	1
RVBD_1170	-	1-D-myo-inositol 2-acetamido-2-deoxy-alpha-D-glucopyranoside deacetylase	11	13.9	61.8	2.15	47.9	0.006	0.14161
RVBD_1171	-	hypothetical protein	5	367.7	1960.8	2.41	1593.1	0.7695	1
RVBD_1172c	-	PE family protein PE12	15	115.4	156.8	0.44	41.4	0.3789	1
RVBD_0805	-	cyclic nucleotide phosphodiesterase	15	60.5	6.7	-3.17	-53.8	0	0
RVBD_1174c	-	t-cell antigen	7	218.9	67.2	-1.7	-151.8	0.0105	0.2018
RVBD_1175c	-	NADPH dependent 2,4-dienoyl-CoA reductase FadH	23	171.9	179.4	0.06	7.5	0.9086	1
RVBD_1176c	-	hypothetical protein	13	145.9	70.5	-1.05	-75.4	0.0491	0.50553
RVBD_1177	-	ferredoxin FdxC	6	0	0	0	0	1	1
RVBD_2115c	-	mycobacterial proteasome ATPase Mpa	23	23.4	2.7	-3.11	-20.7	0	0
RVBD_1179c	-	hypothetical protein	37	196.9	179	-0.14	-17.9	0.8488	1
RVBD_1181	-	polyketide beta-ketoacyl synthase Pks4	87	64	377.3	2.56	313.3	0.0346	0.42299
RVBD_1182	-	polyketide synthase associated protein PapA3	38	71.3	104.2	0.55	32.9	0.2113	0.93588
RVBD_0190	-	hypothetical protein	3	93.6	10.9	-3.1	-82.7	0.0003	0.01459
RVBD_1184c	-	exported protein	21	42.5	428.9	3.33	386.4	0.2531	0.99213
RVBD_1185c	-	fatty-acid-AMP ligase FadD21	28	86.9	1262.4	3.86	1175.6	0.0153	0.26617
RVBD_1186c	-	hypothetical protein	18	59.5	35.7	-0.73	-23.7	0.4594	1
RVBD_1187	-	pyrroline-5-carboxylate dehydrogenase RocA	22	23.4	17.7	-0.4	-5.7	0.5463	1
RVBD_1188	-	proline dehydrogenase	21	16.7	21.6	0.37	4.9	0.5706	1
RVBD_1189	-	sigma-70 family RNA polymerase sigma factor SigI	6	68.7	240.1	1.81	171.4	0.5431	1
RVBD_1190	-	hypothetical protein	9	68.4	92.8	0.44	24.4	0.6732	1
RVBD_1191	-	hypothetical protein	8	252.6	173	-0.55	-79.6	0.5982	1
RVBD_1192	-	hypothetical protein	13	164.7	116	-0.51	-48.7	0.4401	1
RVBD_1823	-	hypothetical protein	14	31.3	3.8	-3.03	-27.4	0.0002	0.01048
RVBD_1194c	-	hypothetical protein	16	120	39.2	-1.61	-80.8	0.0432	0.47806
RVBD_1195	-	PE family protein PE13	5	3033.8	162.8	-4.22	-2870.9	0.4211	1
RVBD_1196	-	PPE family protein PPE18	7	87.8	59.2	-0.57	-28.6	0.5041	1
RVBD_1197	-	ESAT-6 like protein EsxK	2	481.1	31.5	-3.93	-449.6	0.0107	0.20275
RVBD_1198	-	ESAT-6 like protein EsxL	3	30.6	26.8	-0.19	-3.8	0.6212	1
RVBD_1199c	-	transposase	15	220.7	366.7	0.73	146	0.1932	0.91151
RVBD_1200	-	MFS transporter, metabolite:H+ symporter (MHS) family protein	24	135.4	119.3	-0.18	-16.1	0.6902	1
RVBD_1201c	-	tetrahydrodipicolinate N-succinyltransferase DapD	10	0	0	0	0	1	1
RVBD_1202	-	succinyl-diaminopimelate desuccinylase DapE	15	0	0	0	0	1	1
RVBD_1203c	-	hypothetical protein	6	48.7	39.6	-0.3	-9.1	0.7444	1
RVBD_1204c	-	hypothetical protein	16	312.4	343.8	0.14	31.4	0.8825	1
RVBD_1205	-	hypothetical protein	12	219.9	1081.7	2.3	861.8	0.9638	1
RVBD_1206	-	fatty-acid-CoA ligase FadD6	29	60.9	30.9	-0.98	-30	0.1753	0.88218
RVBD_1207	-	dihydropteroate synthase 2 FolP2	10	40.9	63.8	0.64	22.8	0.4997	1
RVBD_1208	-	glucosyl-3-phosphoglycerate synthase GpgS	12	0	0	0	0	1	1
RVBD_1209	-	DivIVA family protein	4	174.5	30.1	-2.53	-144.3	0.0052	0.12492
RVBD_1210	-	DNA-3-methyladenine glycosylase I TagA	11	621.9	309.9	-1	-312	0.2131	0.93588
RVBD_1211	-	hypothetical protein	2	0	0	0	0	1	1
RVBD_1212c	-	glycosyltransferase GlgA	27	137.9	443.4	1.69	305.5	0.2038	0.91904
RVBD_1213	-	glucose-1-phosphate adenylyltransferase GlgC	27	485.5	1774.1	1.87	1288.6	0.3225	1
RVBD_1214c	-	PE family protein PE14	5	61.9	102	0.72	40.1	0.1761	0.88291
RVBD_1215c	-	hydrolase	23	127.7	91.2	-0.49	-36.5	0.4601	1
RVBD_1216c	-	integral membrane protein	15	248.1	336	0.44	87.9	0.6093	1
RVBD_1217c	-	antibiotic transporter permease	18	43.8	56.3	0.36	12.5	0.5893	1
RVBD_1218c	-	antibiotic transporter ATP-binding protein	6	300.4	249.9	-0.27	-50.5	0.8266	1
RVBD_1219c	-	transcriptional regulator	10	82.8	128.3	0.63	45.5	0.8595	1
RVBD_1220c	-	methyltransferase	10	106.6	157.7	0.56	51.1	0.3439	1
RVBD_1221	-	RNA polymerase sigma factor SigE	16	4	1.3	-1.58	-2.7	0.1573	0.83866
RVBD_1222	-	anti-sigma factor RseA	2	16	19	0.25	3	0.8294	1
RVBD_1223	-	serine protease HtrA	17	0	0	0	0	1	1
RVBD_1224	-	protein TatB	5	0	0	0	0	1	1
RVBD_1225c	-	HAD hydrolase, family IIA	6	249.9	1041.3	2.06	791.4	0.7421	1
RVBD_1226c	-	transmembrane protein	15	291.6	237.6	-0.3	-54	0.6795	1
RVBD_1227c	-	transmembrane protein	6	175.5	149.9	-0.23	-25.6	0.725	1
RVBD_1228	-	lipoprotein LpqX	8	616.9	536.2	-0.2	-80.7	0.6534	1
RVBD_1229c	-	mrp protein	14	0	0	0	0	1	1
RVBD_1230c	-	membrane protein	20	261	205.3	-0.35	-55.7	0.5039	1
RVBD_1231c	-	membrane protein	7	77.3	161.8	1.07	84.5	0.3103	1
RVBD_1232c	-	hypothetical protein	8	190.4	485.8	1.35	295.4	0.5104	1
RVBD_1233c	-	hypothetical protein	18	108.4	119.7	0.14	11.2	0.8162	1
RVBD_1234	-	transmembrane protein	8	78.1	130.5	0.74	52.4	0.6544	1
RVBD_1235	-	sugar-binding lipoprotein LpqY	28	82.4	213.9	1.38	131.5	0.2818	1
RVBD_1236	-	sugar-transport ABC transporter integral membrane protein SugA	18	112	538.8	2.27	426.7	0.0693	0.57788
RVBD_1237	-	sugar-transport ABC transporter integral membrane protein SugB	11	51.3	94.3	0.88	43	0.3366	1
RVBD_1238	-	sugar-transport ABC transporter ATP-binding protein	24	113.4	184.4	0.7	70.9	0.7546	1
RVBD_1239c	-	magnesium and cobalt transporter CorA	23	135	96.5	-0.48	-38.4	0.4633	1
RVBD_1240	-	malate dehydrogenase Mdh	3	0	0	0	0	1	1
RVBD_1241	-	antitoxin VapB33	1	106.4	2.9	-5.19	-103.4	0.4021	1
RVBD_1242	-	toxin VapC33	9	185.5	300.3	0.7	114.9	0.7151	1
RVBD_1243c	-	PE-PGRS family protein PE_PGRS23	15	251.5	388.1	0.63	136.6	0.5222	1
RVBD_1244	-	lipoprotein LpqZ	8	133	702.3	2.4	569.3	0.0358	0.43003
RVBD_1245c	-	oxidoreductase	13	113.4	99	-0.2	-14.4	0.7137	1
RVBD_1246c	-	toxin RelE	7	365.6	514.8	0.49	149.2	0.4372	1
RVBD_1247c	-	antitoxin RelB	4	63.1	56.5	-0.16	-6.6	0.8686	1
RVBD_1248c	-	2-oxoglutarate decarboxylase	41	0	0	0	0	1	1
RVBD_1249c	-	membrane protein	11	506.9	1964	1.95	1457.1	0.2357	0.97592
RVBD_1250	-	drug:H+ antiporter-2 (14 Spanner) (DHA2) family drug resistance MFS transporter	26	841.2	561.4	-0.58	-279.8	0.8288	1
RVBD_1251c	-	hypothetical protein	53	57.4	48.8	-0.23	-8.6	0.6526	1
RVBD_1252c	-	lipoprotein LprE	7	254.1	176.1	-0.53	-78	0.2009	0.91851
RVBD_1253	-	cold shock DeaD-box protein A DeaD	32	105.1	106.2	0.02	1.1	0.979	1
RVBD_1254	-	acyltransferase	26	4.4	3.4	-0.37	-1	0.7944	1
RVBD_1255c	-	transcriptional regulator	8	87	107.2	0.3	20.2	0.7135	1
RVBD_1256c	-	cytochrome P450 130 Cyp130	14	141.6	92	-0.62	-49.6	0.261	0.99704
RVBD_1257c	-	glycolate oxidase subunit GlcD	15	145.1	431.8	1.57	286.8	1	1
RVBD_1258c	-	H+ antiporter protein	21	261.6	223.4	-0.23	-38.2	0.6781	1
RVBD_1259	-	uracil DNA glycosylase UdgB	11	40.7	101.4	1.32	60.7	0.4461	1
RVBD_1260	-	oxidoreductase	24	48.2	41.1	-0.23	-7.1	0.8089	1
RVBD_1261c	-	deazaflavin-dependent nitroreductase	10	61.2	28.5	-1.11	-32.8	0.0406	0.46158
RVBD_1262c	-	hypothetical protein	4	13.3	2.7	-2.28	-10.5	0.2134	0.93618
RVBD_1263	-	amidase AmiB2	21	181.3	204.7	0.18	23.4	0.8236	1
RVBD_1264	-	adenylate cyclase	13	304.3	450.4	0.57	146.1	0.9136	1
RVBD_1265	-	hypothetical protein	11	60.1	65.9	0.13	5.8	0.8536	1
RVBD_1266c	-	transmembrane serine/threonine-protein kinase H PknH	26	155.4	191.6	0.3	36.2	0.3553	1
RVBD_1267c	-	transcriptional regulator EmbR	19	225.2	174.3	-0.37	-50.9	0.4893	1
RVBD_1268c	-	hypothetical protein	11	237.6	211.2	-0.17	-26.5	0.6519	1
RVBD_1269c	-	secreted protein	7	177.3	155.7	-0.19	-21.7	0.6324	1
RVBD_1270c	-	lipoprotein LprA	10	18.5	24.3	0.4	5.9	0.4379	1
RVBD_1271c	-	secreted protein	5	194.5	315.3	0.7	120.8	0.5628	1
RVBD_1272c	-	ABC transporter membrane protein	28	31.4	19	-0.73	-12.4	0.3608	1
RVBD_1273c	-	ABC transporter membrane protein	29	40.4	27.1	-0.58	-13.3	0.3577	1
RVBD_1274	-	lipoprotein LprB	3	0	1	0.98	1	1	1
RVBD_1275	-	lipoprotein LprC	6	0	1	0.99	1	1	1
RVBD_1276c	-	phosphohistidine phosphatase	6	47.2	54.5	0.21	7.3	0.8681	1
RVBD_1277	-	hypothetical protein	19	108.3	132.4	0.29	24.1	0.6105	1
RVBD_1278	-	hypothetical protein	24	79.5	73.3	-0.12	-6.2	0.8918	1
RVBD_1279	-	dehydrogenase FAD flavoprotein gmc oxidoreductase	25	112.7	452.6	2.01	339.8	0.3639	1
RVBD_1280c	-	periplasmic oligopeptide-binding lipoprotein OppA	25	124.3	275.5	1.15	151.1	0.2378	0.97735
RVBD_1281c	-	oligopeptide-transport ABC transporter ATP-binding protein OppD	25	26.9	23.5	-0.19	-3.4	0.7596	1
RVBD_1282c	-	oligopeptide-transport ABC transporter integral membrane protein OppC	15	47.2	1527	5.01	1479.8	0.7311	1
RVBD_1283c	-	oligopeptide-transport ABC transporter integral membrane protein OppB	17	60	116.9	0.96	56.9	0.5306	1
RVBD_1284	-	beta-carbonic anhydrase	4	58.6	25.5	-1.2	-33.1	0.1861	0.9
RVBD_1285	-	sulfate adenylyltransferase subunit 2 CysD	9	0	0	0	0	1	1
RVBD_1286	-	bifunctional enzyme CysN/CysC	27	3	1.1	-1.39	-1.8	0.1117	0.72363
RVBD_1287	-	Rrf2 family protein	10	42.4	85.8	1.02	43.3	0.1043	0.70428
RVBD_1288	-	mycolyltransferase II	32	301.8	223.2	-0.44	-78.7	0.1813	0.89126
RVBD_1289	-	hypothetical protein	10	78.3	91.8	0.23	13.5	0.7445	1
RVBD_1290A	-	hypothetical protein	7	202.8	165	-0.3	-37.7	0.869	1
RVBD_1290c	-	hypothetical protein	32	355.4	1778.1	2.32	1422.7	0.097	0.6966
RVBD_1291c	-	secreted protein	2	6.7	4	-0.74	-2.7	0.8817	1
RVBD_1292	-	arginyl-tRNA synthetase ArgS	33	0	0	0	0	1	1
RVBD_1293	-	diaminopimelate decarboxylase LysA	24	0	0	0	0	1	1
RVBD_1294	-	homoserine dehydrogenase ThrA	20	0	0	0	0	1	1
RVBD_1295	-	threonine synthase ThrC	17	0	0	0	0	1	1
RVBD_1296	-	homoserine kinase ThrB	14	0	0	0	0	1	1
RVBD_1297	-	transcription termination factor Rho	17	0	0	0	0	1	1
RVBD_1298	-	50S ribosomal protein L31 RpmE	6	0	0	0	0	1	1
RVBD_1299	-	peptide chain release factor 1 PrfA	14	0	0	0	0	1	1
RVBD_1300	-	HemK protein	14	0	0	0	0	1	1
RVBD_1301	-	Sua5/YciO/YrdC/YwlC family protein	10	0	0	0	0	1	1
RVBD_1302	-	undecaprenyl-phosphate alpha-N-acetylglucosaminyltransferase Rfe	16	0	0	0	0	1	1
RVBD_1303	-	hypothetical protein	4	18.7	16.3	-0.2	-2.4	1	1
RVBD_1304	-	ATP synthase A chain AtpB	10	0	0	0	0	1	1
RVBD_1305	-	ATP synthase C chain AtpE	6	0	0	0	0	1	1
RVBD_1306	-	ATP synthase B chain AtpF	3	0	0	0	0	1	1
RVBD_1307	-	ATP synthase delta chain AtpH	15	0	0	0	0	1	1
RVBD_1308	-	ATP synthase alpha chain AtpA	21	0	0	0	0	1	1
RVBD_1309	-	ATP synthase gamma chain AtpG	16	0	0	0	0	1	1
RVBD_1310	-	ATP synthase beta chain AtpD	18	0	0	0	0	1	1
RVBD_1311	-	ATP synthase epsilon chain AtpC	1	0	0	0	0	1	1
RVBD_1312	-	secreted protein	8	1.2	0	-1.14	-1.2	0.4034	1
RVBD_1313c	-	transposase	15	189.6	125.3	-0.6	-64.3	0.1348	0.78793
RVBD_1314c	-	cob(I)yrinic acid a,c-diamide adenosyltransferase	12	338.2	126.8	-1.42	-211.4	0.5085	1
RVBD_1315	-	UDP-N-acetylglucosamine 1-carboxyvinyltransferase MurA	13	0	0	0	0	1	1
RVBD_1316c	-	methylated-DNA-protein-cysteine methyltransferase Ogt	7	248.5	190.2	-0.39	-58.3	0.4516	1
RVBD_1317c	-	bifunctional regulatory protein and DNA repair enzyme AlkA	10	226	314.3	0.48	88.3	0.8823	1
RVBD_1318c	-	adenylate cyclase	17	189	202.9	0.1	13.8	0.7802	1
RVBD_1319c	-	adenylate cyclase	28	300.4	250.2	-0.26	-50.2	0.5111	1
RVBD_1320c	-	adenylate cyclase	27	265.8	262.2	-0.02	-3.6	0.939	1
RVBD_1321	-	hypothetical protein	9	208.8	405	0.96	196.1	0.9055	1
RVBD_1322	-	hypothetical protein	5	305.3	252.4	-0.27	-52.9	0.5998	1
RVBD_1322A	-	methylmalonyl-CoA epimerase	6	88.9	627	2.82	538	0.6078	1
RVBD_1323	-	acetyl-CoA acetyltransferase FadA4	12	113.3	68.1	-0.73	-45.2	0.3433	1
RVBD_1324	-	thioredoxin	5	2.1	1.8	-0.23	-0.3	1	1
RVBD_1325c	-	PE-PGRS family protein PE_PGRS24	8	89.7	384.6	2.1	294.9	0.0244	0.34921
RVBD_1326c	-	1,4-alpha-glucan-branching enzyme GlgB	41	0	0	0	0	1	1
RVBD_1327c	-	glucanase GlgE	35	0	0	0	0	1	1
RVBD_1328	-	glycogen phosphorylase GlgP	40	40.3	38.7	-0.06	-1.6	0.8631	1
RVBD_1329c	-	ATP-dependent DNA helicase DinG	23	181	262.1	0.53	81.1	0.6425	1
RVBD_1330c	-	nicotinate phosphoribosyltransferase PncB1	23	1634.2	407.5	-2	-1226.7	0.2336	0.97197
RVBD_1331	-	ATP-dependent Clp protease adapter protein ClpS	5	154.4	171.6	0.15	17.2	0.7824	1
RVBD_1332	-	transcriptional regulator	6	41.6	60.3	0.54	18.7	0.5773	1
RVBD_1333	-	hydrolase	10	91.2	210.1	1.2	118.9	0.1171	0.73731
RVBD_1334	-	hydrolase	10	355.9	592.4	0.74	236.5	0.1227	0.75437
RVBD_1335	-	sulfur carrier protein CysO	4	562.8	873.9	0.63	311.1	0.072	0.59304
RVBD_3041c	-	ABC transporter ATP-binding protein	8	53	6.6	-3.01	-46.5	0.0003	0.01459
RVBD_3779	-	decaprenol GalNH2-dependent GalNH2 transferase	41	180.1	22.6	-3	-157.5	0	0
RVBD_1338	-	glutamate racemase MurI	16	0	0	0	0	1	1
RVBD_1339	-	hypothetical protein	16	4.2	7.3	0.79	3.1	0.25	0.99213
RVBD_1340	-	ribonuclease RphA	13	0	6	2.8	6	0.0117	0.21661
RVBD_1341	-	nucleoside-triphosphatase	5	113.8	326.7	1.52	212.9	0.1914	0.90988
RVBD_1342c	-	integral membrane protein	5	0	0	0	0	1	1
RVBD_1343c	-	lipoprotein LprD	11	0.5	14.6	4.79	14.1	1	1
RVBD_1344	-	acyl carrier protein MbtL	8	352.2	964.6	1.45	612.4	0.0542	0.52429
RVBD_1345	-	fatty acyl-AMP ligase MbtM	23	103.7	148.5	0.52	44.8	0.5468	1
RVBD_1346	-	acyl-CoA dehydrogenase MbtN	13	286.1	250.6	-0.19	-35.5	0.8751	1
RVBD_1347c	-	lysine N-acetyltransferase MbtK	13	5.9	0.8	-2.82	-5.1	0.3057	1
RVBD_1348	-	iron-regulated transporter IrtA	37	0.4	1.3	1.81	0.9	0.1373	0.7905
RVBD_1349	-	iron-regulated transporter IrtB	17	0.6	0.6	0.01	0	1	1
RVBD_1350	-	3-oxoacyl-[acyl-carrier protein] reductase FabG2	12	29	22.7	-0.35	-6.2	0.574	1
RVBD_1351	-	hypothetical protein	10	133	407	1.61	274	0.4478	1
RVBD_1352	-	hypothetical protein	5	196.2	163.9	-0.26	-32.3	0.7402	1
RVBD_1353c	-	transcriptional regulator	12	98.3	257.5	1.39	159.2	0.5183	1
RVBD_1354c	-	diguanylate cyclase (GGDEF) domain-containing protein	40	86.3	177.3	1.04	90.9	0.4753	1
RVBD_1355c	-	molybdopterin biosynthesis protein MoeY	36	53.2	30	-0.83	-23.3	0.1833	0.89673
RVBD_1356c	-	hypothetical protein	25	41.3	28.4	-0.54	-13	0.3889	1
RVBD_1357c	-	hypothetical protein	12	101.4	157.3	0.63	55.9	0.6108	1
RVBD_1358	-	transcriptional regulator	66	82.7	101.8	0.3	19.2	0.5279	1
RVBD_1359	-	transcriptional regulator	17	2265.7	104.7	-4.44	-2161	0.5935	1
RVBD_1360	-	oxidoreductase	12	170.9	200.7	0.23	29.9	0.8355	1
RVBD_1361c	-	PPE family protein PPE19	10	91.1	135.8	0.58	44.7	0.952	1
RVBD_1362c	-	membrane protein	13	125.7	136.2	0.12	10.5	0.9449	1
RVBD_1363c	-	membrane protein	6	39.6	47.1	0.25	7.5	0.7961	1
RVBD_1364c	-	anti-anti-sigma factor	31	58.4	185.7	1.67	127.3	0.4549	1
RVBD_1365c	-	anti-anti-sigma factor RsfA	5	164.4	82.1	-1	-82.3	0.2019	0.91851
RVBD_1366	-	hypothetical protein	17	83.1	203	1.29	119.9	0.7876	1
RVBD_1366A	-	hypothetical protein	5	72.9	36	-1.02	-36.9	0.1753	0.88218
RVBD_1367c	-	hypothetical protein	13	242.7	240.9	-0.01	-1.7	0.9893	1
RVBD_1368	-	lipoprotein LprF	7	397.8	427	0.1	29.1	0.9009	1
RVBD_1369c	-	transposase	21	359.3	775.4	1.11	416.1	0.0253	0.35472
RVBD_1370c	-	transposase	4	228.3	495.2	1.12	266.9	0.0698	0.58049
RVBD_1371	-	membrane protein	28	66.9	77.9	0.22	11	0.839	1
RVBD_1372	-	hypothetical protein	18	61.6	221.3	1.84	159.7	0.4613	1
RVBD_1373	-	glycolipid sulfotransferase	17	297.7	170.6	-0.8	-127.1	0.073	0.59482
RVBD_1374c	-	hypothetical protein	12	253.7	279.6	0.14	25.9	0.7472	1
RVBD_1375	-	hypothetical protein	20	514.1	560.4	0.12	46.3	0.7769	1
RVBD_1376	-	hypothetical protein	14	247.3	262.3	0.08	14.9	0.8167	1
RVBD_1377c	-	transferase	10	19.2	10.1	-0.93	-9.1	0.2512	0.99213
RVBD_1378c	-	hypothetical protein	19	213.7	231.9	0.12	18.2	0.8495	1
RVBD_1379	-	pyrimidine operon regulatory protein PyrR	7	0.3	0	-0.35	-0.3	1	1
RVBD_1380	-	aspartate carbamoyltransferase PyrB	12	0	0	0	0	1	1
RVBD_1381	-	dihydroorotase PyrC	9	0	0	0	0	1	1
RVBD_1382	-	exported or membrane protein	6	0	0	0	0	1	1
RVBD_1383	-	carbamoyl-phosphate synthase small chain CarA	10	0	0	0	0	1	1
RVBD_1384	-	carbamoyl-phosphate synthase large chain CarB	42	0	0.1	0.07	0.1	1	1
RVBD_1385	-	orotidine 5'-phosphate decarboxylase PyrF	5	0	0	0	0	1	1
RVBD_1386	-	PE family protein PE15	5	436	158.4	-1.46	-277.6	0.3151	1
RVBD_1387	-	PPE family protein PPE20	24	363.5	780.7	1.1	417.2	0.0298	0.3905
RVBD_1388	-	integration host factor MihF	5	8.6	1.3	-2.76	-7.3	0.2492	0.99213
RVBD_1389	-	guanylate kinase Gmk	6	0	0	0	0	1	1
RVBD_1390	-	DNA-directed RNA polymerase omega chain RpoZ	6	0	0	0	0	1	1
RVBD_1391	-	DNA/pantothenate metabolism flavoprotein Dfp	15	0.2	0	-0.23	-0.2	1	1
RVBD_1392	-	s-adenosylmethionine synthetase MetK	17	0	0	0	0	1	1
RVBD_1393c	-	cyclohexanone monooxygenase	24	214.5	166.6	-0.36	-47.9	0.5568	1
RVBD_1394c	-	cytochrome P450 132 Cyp132	18	130.7	55.8	-1.23	-74.9	0.0093	0.18957
RVBD_1395	-	transcriptional regulator	13	84.5	181.1	1.1	96.6	0.0244	0.34921
RVBD_1396c	-	PE-PGRS family protein PE_PGRS25	12	13.8	29.9	1.11	16.1	0.2471	0.99036
RVBD_1397c	-	toxin VapC10	6	32.1	47.7	0.57	15.6	0.5378	1
RVBD_1398c	-	antitoxin VapB10	3	293.9	276.2	-0.09	-17.7	0.8842	1
RVBD_1399c	-	lipase LipH	14	148.9	356.2	1.26	207.3	0.5007	1
RVBD_1400c	-	lipase LipH	15	109.2	98.1	-0.16	-11.2	0.8349	1
RVBD_1401	-	membrane protein	5	27.5	72.3	1.39	44.7	0.1896	0.90607
RVBD_1402	-	primosomal protein N' PriA	22	0	0	0	0	1	1
RVBD_1403c	-	methyltransferase	13	145.6	71.9	-1.02	-73.7	0.0274	0.37234
RVBD_1404	-	transcriptional regulator	5	0	0	0	0	1	1
RVBD_1405c	-	methyltransferase	10	438.8	346.7	-0.34	-92.1	0.5048	1
RVBD_1406	-	methionyl-tRNA formyltransferase Fmt	9	0	0	0	0	1	1
RVBD_1407	-	protein Fmu	19	133.6	57.5	-1.22	-76.1	0.286	1
RVBD_1408	-	ribulose-phosphate 3-epimerase Rpe	11	0	0	0	0	1	1
RVBD_1409	-	bifunctional riboflavin biosynthesis protein RibG	12	0	0	0	0	1	1
RVBD_1410c	-	MFS drug efflux transporter P55	27	39.8	16.1	-1.31	-23.7	0.0115	0.21389
RVBD_1411c	-	lipoprotein LprG	8	29.9	5.1	-2.54	-24.7	0.0292	0.38513
RVBD_1412	-	riboflavin synthase alpha chain RibC	6	0	0	0	0	1	1
RVBD_1413	-	hypothetical protein	4	573.7	257.7	-1.15	-316	0.0395	0.4529
RVBD_1414	-	hypothetical protein	3	296.7	653.6	1.14	356.9	0.4293	1
RVBD_1415	-	riboflavin biosynthesis protein RibA2	14	0	0	0	0	1	1
RVBD_1416	-	riboflavin synthase beta chain RibH	4	0	0	0	0	1	1
RVBD_1417	-	membrane protein	8	40.9	12.7	-1.68	-28.1	0.8861	1
RVBD_1418	-	lipoprotein LprH	13	182.8	283.7	0.63	100.9	0.4961	1
RVBD_1419	-	lectin	3	82.1	36.6	-1.17	-45.5	0.2996	1
RVBD_1420	-	excinuclease ABC UvrC	25	18.7	119.7	2.67	100.9	0.3512	1
RVBD_1421	-	nucleotide-binding protein	19	111.2	306.7	1.46	195.5	0.3072	1
RVBD_1422	-	hypothetical protein	9	195.3	157.8	-0.31	-37.5	0.7031	1
RVBD_1423	-	transcriptional regulator WhiA	9	0	0	0	0	1	1
RVBD_1424c	-	membrane protein	17	81.8	542.1	2.73	460.3	0.9885	1
RVBD_1425	-	diacylglycerol acyltransferase	17	249.9	382.4	0.61	132.5	0.6224	1
RVBD_1426c	-	esterase LipO	26	41.1	25	-0.72	-16.1	0.3706	1
RVBD_1427c	-	long-chain-fatty-acid-CoA ligase FadD12	16	108.8	152.9	0.49	44.2	0.7424	1
RVBD_1428c	-	hypothetical protein	16	120.3	142.5	0.24	22.2	0.5088	1
RVBD_1429	-	hypothetical protein	21	175.4	189.1	0.11	13.7	0.8326	1
RVBD_1430	-	PE family protein PE16	36	99.6	88.3	-0.17	-11.3	0.6798	1
RVBD_1431	-	hypothetical protein	25	153.5	69.4	-1.15	-84.1	0.0693	0.57788
RVBD_1432	-	oxidoreductase	15	9.8	8.4	-0.23	-1.4	0.8172	1
RVBD_1433	-	exported protein	16	351.5	362.8	0.05	11.2	0.9433	1
RVBD_1434	-	hypothetical protein	1	0	0	0	0	1	1
RVBD_1435c	-	proline and glycine and valine rich secreted protein	16	68.6	58.5	-0.23	-10.1	0.657	1
RVBD_1436	-	glyceraldehyde 3-phosphate dehydrogenase Gap	12	0	0	0	0	1	1
RVBD_1437	-	phosphoglycerate kinase Pgk	14	0	0	0	0	1	1
RVBD_1438	-	triosephosphate isomerase Tpi	14	0	0	0	0	1	1
RVBD_1439c	-	hypothetical protein	7	268.9	6681	4.63	6412.1	0.4967	1
RVBD_1440	-	preprotein translocase subunit SecG	4	0	0	0	0	1	1
RVBD_1441c	-	PE-PGRS family protein PE_PGRS26	17	44.4	55.9	0.33	11.4	0.7447	1
RVBD_1442	-	biotin sulfoxide reductase BisC	35	150	131.3	-0.19	-18.7	0.8647	1
RVBD_1443c	-	hypothetical protein	1	50.1	152.1	1.6	102.1	0.299	1
RVBD_1444c	-	hypothetical protein	3	31.7	116.9	1.88	85.2	0.1325	0.78767
RVBD_1445c	-	6-phosphogluconolactonase DevB (6PGL)	7	16.5	0	-4.13	-16.5	0.0022	0.06778
RVBD_1446c	-	OXPP cycle protein OpcA	13	58.5	82.5	0.5	24	0.5916	1
RVBD_1447c	-	glucose-6-phosphate 1-dehydrogenase Zwf2	15	90	60.6	-0.57	-29.4	0.3627	1
RVBD_1448c	-	transaldolase Tal	11	39.4	80.7	1.04	41.3	0.4448	1
RVBD_1449c	-	transketolase Tkt	20	0	0	0	0	1	1
RVBD_1450c	-	PE-PGRS family protein PE_PGRS27	28	66.1	99.8	0.59	33.6	0.5087	1
RVBD_1451	-	cytochrome C oxidase assembly factor CtaB	15	0	0	0	0	1	1
RVBD_1452c	-	PE-PGRS family protein PE_PGRS28	15	123.3	190.2	0.63	66.9	0.1346	0.78793
RVBD_1453	-	transcriptional activator	10	2307.2	129.6	-4.15	-2177.6	0.0302	0.39066
RVBD_1454c	-	quinone reductase Qor	15	396.7	403.5	0.02	6.9	0.9581	1
RVBD_1455	-	hypothetical protein	12	226	366.2	0.7	140.3	0.1486	0.81377
RVBD_1456c	-	cytochrome C oxidase subunit XV assembly protein	14	0	0	0	0	1	1
RVBD_1457c	-	ABC transporter efflux protein DrrB	8	0	0.4	0.45	0.4	1	1
RVBD_1458c	-	antibiotic transporter ATP-binding protein	13	0.8	1.1	0.57	0.4	0.8472	1
RVBD_1459c	-	integral membrane protein	23	25.5	18.3	-0.48	-7.3	0.4824	1
RVBD_1460	-	transcriptional regulator	7	68.8	60.8	-0.18	-7.9	0.5654	1
RVBD_1461	-	Fe-S cluster assembly protein SufB	56	0	0	0	0	1	1
RVBD_1462	-	Fe-S cluster assembly protein SufD	14	0	0	0	0	1	1
RVBD_1463	-	ABC transporter ATP-binding protein	10	0	0	0	0	1	1
RVBD_1464	-	cysteine desulfurase Csd	15	0	0	0	0	1	1
RVBD_1465	-	nitrogen fixation protein	7	0	0.4	0.5	0.4	1	1
RVBD_1466	-	hypothetical protein	1	0	0	0	0	1	1
RVBD_1467c	-	acyl-CoA dehydrogenase FadE15	25	212.1	301	0.51	88.9	0.4412	1
RVBD_1468c	-	PE-PGRS family protein PE_PGRS29	9	239.2	298.5	0.32	59.2	0.6672	1
RVBD_1469	-	cation transporter P-type ATPase CtpD	18	126.3	280.9	1.15	154.6	0.2541	0.99213
RVBD_1470	-	thioredoxin TrxA	5	226.2	86.7	-1.38	-139.4	0.0034	0.09596
RVBD_1471	-	thioredoxin TrxB1	2	558.6	267.8	-1.06	-290.8	0.0485	0.5032
RVBD_1472	-	enoyl-CoA hydratase EchA12	14	298	165.9	-0.85	-132.1	0.1482	0.81323
RVBD_1473	-	ABC transporter ATP-binding protein	22	110.2	281.3	1.35	171.1	0.2883	1
RVBD_1473A	-	transcriptional regulator	4	120.2	127.9	0.09	7.7	0.925	1
RVBD_1474c	-	transcriptional regulator	8	27.3	36.9	0.44	9.7	0.8674	1
RVBD_1475c	-	iron-regulated aconitate hydratase Can	47	0	0	0	0	1	1
RVBD_1476	-	membrane protein	5	0	0	0	0	1	1
RVBD_1477	-	peptidoglycan hydrolase	21	0.3	0.2	-0.44	-0.1	1	1
RVBD_1478	-	invasion-associated protein	7	192.4	648.4	1.75	456	0.1929	0.91151
RVBD_1479	-	transcriptional regulator MoxR1	13	0	0	0	0	1	1
RVBD_1480	-	hypothetical protein	6	24.3	4.5	-2.44	-19.9	0.0943	0.6893
RVBD_1481	-	membrane protein	11	0	0	0	0	1	1
RVBD_1482c	-	hypothetical protein	14	226	212.2	-0.09	-13.8	0.8499	1
RVBD_1483	-	3-oxoacyl-[acyl-carrier-protein] reductase FabG	12	0	0	0	0	1	1
RVBD_1484	-	NADH-dependent enoyl-[acyl-carrier-protein] reductase InhA	7	0	0	0	0	1	1
RVBD_1485	-	ferrochelatase HemZ	24	0.1	0	-0.11	-0.1	1	1
RVBD_1486c	-	hypothetical protein	7	354.9	25424.8	6.16	25069.8	0.7637	1
RVBD_1487	-	hypothetical protein	3	457	497.1	0.12	40.1	0.9637	1
RVBD_1488	-	exported protein	14	796.6	506.5	-0.65	-290.1	0.4673	1
RVBD_1489	-	hypothetical protein	6	418.9	396.4	-0.08	-22.5	0.8953	1
RVBD_1489A	-	methylmalonyl-CoA mutase	4	111.7	74.3	-0.59	-37.5	0.4148	1
RVBD_1490	-	membrane protein	37	32.3	45.4	0.49	13	0.5689	1
RVBD_1491c	-	TVP38/TMEM64 family membrane protein	14	230.7	337.9	0.55	107.1	0.3274	1
RVBD_1492	-	methylmalonyl-CoA mutase small subunit MutA	13	245.8	163.2	-0.59	-82.6	0.6267	1
RVBD_1493	-	methylmalonyl-CoA mutase large subunit MutB	28	133.4	188.3	0.5	54.8	0.4606	1
RVBD_1494	-	antitoxin MazE4	8	99.1	43.9	-1.17	-55.2	0.0722	0.59348
RVBD_1495	-	toxin MazF4	5	119.8	267.1	1.16	147.3	0.6972	1
RVBD_1496	-	LAO/AO transporter ATPase	3	350.7	27	-3.7	-323.7	0.0048	0.11741
RVBD_1497	-	esterase LipL	14	86.8	65.9	-0.4	-20.9	0.2442	0.98501
RVBD_1498A	-	hypothetical protein	3	456.7	505.6	0.15	49	0.7765	1
RVBD_1498c	-	methyltransferase	16	378.9	245.7	-0.62	-133.2	0.1708	0.87251
RVBD_1499	-	hypothetical protein	4	40.6	56.6	0.48	16	0.6221	1
RVBD_1500	-	glycosyltransferase	32	109.3	468.6	2.1	359.3	0.756	1
RVBD_1501	-	hypothetical protein	30	41.9	24.1	-0.8	-17.9	0.3217	1
RVBD_1502	-	hypothetical protein	32	26	39.4	0.6	13.4	0.568	1
RVBD_1505c	-	sialic acid O-acetyltransferase NeuD	25	56.2	108.9	0.95	52.7	0.47	1
RVBD_1506c	-	hypothetical protein	19	36.6	26.1	-0.49	-10.5	0.5463	1
RVBD_1507A	-	hypothetical protein	16	40.6	16.6	-1.29	-24	0.0048	0.11741
RVBD_1507c	-	hypothetical protein	26	7.7	33	2.1	25.3	0.8522	1
RVBD_1508A	-	hypothetical protein	13	77.4	27.2	-1.51	-50.2	0.0715	0.59013
RVBD_1508c	-	membrane protein	40	312.3	355	0.19	42.7	0.6955	1
RVBD_1509	-	hypothetical protein	16	58.3	110.9	0.93	52.6	0.3119	1
RVBD_1510	-	membrane protein	22	330	336.7	0.03	6.7	0.9695	1
RVBD_1511	-	GDP-D-mannose dehydratase GmdA	19	392.6	157.2	-1.32	-235.4	0.0292	0.38513
RVBD_1512	-	nucleotide-sugar epimerase EpiA	11	7.5	10	0.42	2.5	0.763	1
RVBD_1513	-	FkbM family methyltransferase	7	37.4	671.3	4.16	633.8	0.7415	1
RVBD_1514c	-	hypothetical protein	17	60.3	84.3	0.48	24.1	0.7262	1
RVBD_1515c	-	hypothetical protein	16	70.1	175.8	1.33	105.7	0.2794	1
RVBD_1516c	-	sugar transferase	11	136.2	53.8	-1.34	-82.4	0.4047	1
RVBD_1517	-	hypothetical protein	13	138.8	68.7	-1.01	-70.1	0.1317	0.78767
RVBD_1518	-	hypothetical protein	11	162.3	333.7	1.04	171.5	0.2336	0.97197
RVBD_1519	-	hypothetical protein	3	14.1	12.7	-0.16	-1.5	0.9061	1
RVBD_1520	-	sugar transferase	20	270.2	255.7	-0.08	-14.6	0.7961	1
RVBD_1521	-	fatty-acid-AMP ligase FadD25	35	102.7	107.6	0.07	5	0.8596	1
RVBD_1522c	-	transmembrane transporter MmpL12	46	254.5	223.6	-0.19	-30.9	0.6144	1
RVBD_1523	-	methyltransferase	15	467.9	186.3	-1.33	-281.6	0.0001	0.00585
RVBD_1524	-	glycosyltransferase	12	30.9	102.2	1.73	71.3	0.0883	0.66988
RVBD_1525	-	rhamnosyl transferase WbbL2	20	12.5	3.4	-1.88	-9.1	0.0021	0.0657
RVBD_1526c	-	glycosyltransferase	18	98.3	69.1	-0.51	-29.3	0.4346	1
RVBD_1527c	-	polyketide synthase Pks5	86	147	233	0.66	86	0.2101	0.93588
RVBD_1528c	-	polyketide synthase associated protein PapA4	7	58.2	20.7	-1.49	-37.5	0.0327	0.4086
RVBD_1529	-	fatty-acid-AMP ligase FadD24	33	86.2	74.3	-0.21	-11.9	0.6871	1
RVBD_1530	-	alcohol dehydrogenase Adh	22	112.7	318.2	1.5	205.5	0.1875	0.90293
RVBD_1531	-	4-carboxymuconolactone decarboxylase	8	44.7	30.7	-0.54	-14	0.71	1
RVBD_1532c	-	hypothetical protein	4	257.4	180.5	-0.51	-76.9	0.7867	1
RVBD_1533	-	hypothetical protein	10	92.3	231.6	1.33	139.3	0.352	1
RVBD_1534	-	transcriptional regulator	16	89.2	170.2	0.93	81.1	0.8097	1
RVBD_1535	-	hypothetical protein	4	146	31.2	-2.23	-114.8	0.0085	0.18151
RVBD_1536	-	isoleucyl-tRNA synthetase IleS	72	0	0	0	0	1	1
RVBD_1537	-	DNA polymerase IV DinX	13	59.7	40.6	-0.56	-19.1	0.2517	0.99213
RVBD_1538c	-	L-asparaginase AnsA	14	53.9	247.6	2.2	193.8	1	1
RVBD_1539	-	lipoprotein signal peptidase LspA	8	14.4	11.4	-0.33	-3	1	1
RVBD_1540	-	RluA family pseudouridine synthase	12	0	0	0	0	1	1
RVBD_1541c	-	lipoprotein LprI	9	214.4	70.1	-1.61	-144.3	0.1424	0.80102
RVBD_1542c	-	hemoglobin GlbN	7	224.6	52.9	-2.08	-171.7	0.0017	0.05766
RVBD_3584	-	lipoprotein LpqE	5	294.1	37.4	-2.98	-256.7	0.0003	0.01459
RVBD_2170	-	N-acetyltransferase	12	146.8	19.1	-2.94	-127.7	0.0001	0.00585
RVBD_1545	-	hypothetical protein	3	184.6	587.3	1.67	402.8	0.0984	0.69878
RVBD_1546	-	hypothetical protein	3	553.8	784.8	0.5	231.1	0.4886	1
RVBD_1547	-	DNA polymerase III alpha subunit DnaE1	45	0	0	-0.06	0	1	1
RVBD_1548c	-	PPE family protein PPE21	41	87.2	2104.1	4.59	2016.9	0.1213	0.74743
RVBD_1549	-	fatty-acid-CoA ligase	9	433.7	250.3	-0.79	-183.3	0.3208	1
RVBD_1550	-	fatty-acid-CoA ligase FadD11	25	268.7	802.6	1.58	533.9	0.0525	0.51779
RVBD_1551	-	glycerol-3-phosphate O-acyltransferase PlsB1	29	85.5	51.4	-0.73	-34.1	0.0582	0.54293
RVBD_1552	-	fumarate reductase FrdA	34	111.6	84.5	-0.4	-27.1	0.4214	1
RVBD_1553	-	fumarate reductase FrdB	13	88.4	84.7	-0.06	-3.7	0.9066	1
RVBD_1554	-	fumarate reductase FrdC	9	277.7	324.8	0.23	47.1	0.7402	1
RVBD_1555	-	fumarate reductase FrdD	3	57.2	42.7	-0.42	-14.4	0.6609	1
RVBD_1556	-	regulatory protein	12	125.3	194.9	0.64	69.6	0.6334	1
RVBD_1557	-	transmembrane transporter MmpL6	19	225.3	324.2	0.52	98.8	0.438	1
RVBD_1558	-	deazaflavin-dependent nitroreductase	8	667	410.3	-0.7	-256.7	0.4339	1
RVBD_1559	-	threonine dehydratase IlvA	23	0	0	0	0	1	1
RVBD_1560	-	antitoxin VapB11	2	104.5	390.7	1.9	286.2	0.4497	1
RVBD_1561	-	toxin VapC11	9	160	161.1	0.01	1	0.9931	1
RVBD_1562c	-	maltooligosyltrehalose trehalohydrolase TreZ	30	42.7	41.4	-0.04	-1.3	0.9559	1
RVBD_1563c	-	maltooligosyltrehalose synthase TreY	31	58.1	69.6	0.26	11.6	0.7501	1
RVBD_1564c	-	maltooligosyltrehalose synthase TreX	42	105.1	100	-0.07	-5.2	0.9244	1
RVBD_2680	-	hypothetical protein	11	29.4	3.9	-2.93	-25.6	0.0002	0.01048
RVBD_1566c	-	invasion-associated protein	10	55	36.7	-0.58	-18.3	0.3587	1
RVBD_1567c	-	membrane protein	8	770.2	768.2	0	-2	0.9967	1
RVBD_1568	-	adenosylmethionine-8-amino-7-oxononanoate aminotransferase BioA	15	122.9	121.6	-0.02	-1.3	0.9815	1
RVBD_1569	-	8-amino-7-oxononanoate synthase BioF1	7	94.8	57.2	-0.73	-37.6	0.4303	1
RVBD_1570	-	dethiobiotin synthetase BioD	2	135.5	5.7	-4.57	-129.8	0.2017	0.91851
RVBD_1571	-	hypothetical protein	2	78.6	151.1	0.94	72.5	1	1
RVBD_1572c	-	hypothetical protein	1	0	33.5	5.11	33.5	0.3936	1
RVBD_1573	-	prophage PhiRv1 protein	1	70.5	35.5	-0.99	-35.1	0.5064	1
RVBD_1574	-	prophage PhiRv1 protein	10	48.3	48.1	-0.01	-0.2	0.993	1
RVBD_1576c	-	prophage PhiRv1 protein	7	23.5	45.9	0.97	22.5	0.8241	1
RVBD_1577c	-	prophage PhiRv1 protein	7	46.7	81.3	0.8	34.6	0.6483	1
RVBD_1578c	-	prophage PhiRv1 protein	4	21.6	22	0.02	0.4	0.8356	1
RVBD_1579c	-	prophage PhiRv1 protein	4	76.9	551.3	2.84	474.4	0.4124	1
RVBD_1580c	-	prophage PhiRv1 protein	5	287.8	241.4	-0.25	-46.4	0.7454	1
RVBD_1581c	-	prophage PhiRv1 protein	6	14.1	13	-0.12	-1.1	0.9481	1
RVBD_1582c	-	prophage PhiRv1 protein	29	48.1	44.6	-0.11	-3.5	0.8511	1
RVBD_1583c	-	prophage PhiRv1 protein	5	17.4	16.5	-0.08	-1	0.9507	1
RVBD_1584c	-	prophage PhiRv1 protein	3	342.2	293.4	-0.22	-48.8	0.6713	1
RVBD_1585c	-	prophage PhiRv1 protein	8	2.4	3.9	0.69	1.5	0.8065	1
RVBD_1586c	-	prophage PhiRv1 integrase	20	172	130	-0.4	-42	0.3859	1
RVBD_1587c	-	13E12 repeat family protein	13	124.2	96.3	-0.37	-27.9	0.4346	1
RVBD_1588c	-	13E12 repeat family protein	8	329.3	207.5	-0.67	-121.9	0.3467	1
RVBD_1589	-	biotin synthetase BioB	9	277.4	173.2	-0.68	-104.2	0.5636	1
RVBD_1590	-	hypothetical protein	3	197.6	77.4	-1.35	-120.2	0.0699	0.58049
RVBD_1591	-	transmembrane protein	8	277.1	123.8	-1.16	-153.3	0.0309	0.39717
RVBD_0157	-	NAD(P) transhydrogenase subunit beta PntB	10	62.9	8.7	-2.86	-54.3	0.0014	0.04913
RVBD_1593c	-	hypothetical protein	11	138.2	121.7	-0.18	-16.5	0.7418	1
RVBD_1594	-	quinolinate synthetase NadA	10	0	0.3	0.37	0.3	1	1
RVBD_1595	-	l-aspartate oxidase NadB	23	0.2	0	-0.27	-0.2	0.5059	1
RVBD_1596	-	nicotinate-nucleotide pyrophosphatase NadC	12	0	0	0	0	1	1
RVBD_1597	-	hypothetical protein	12	282	239.7	-0.23	-42.3	0.7455	1
RVBD_1598c	-	deazaflavin-dependent nitroreductase	8	415	458.5	0.14	43.5	0.8021	1
RVBD_1599	-	histidinol dehydrogenase HisD	14	0	0	0	0	1	1
RVBD_1600	-	histidinol-phosphate aminotransferase HisC1	24	0	0	0	0	1	1
RVBD_1601	-	imidazole glycerol phosphate dehydratase HisB	14	0	0	0	0	1	1
RVBD_1602	-	amidotransferase HisH	7	0	0	0	0	1	1
RVBD_1603	-	phosphoribosyl isomerase A HisA	8	0	0	0	0	1	1
RVBD_1604	-	inositol-1-monophosphatase ImpA	11	139.6	35.7	-1.97	-103.9	0.6751	1
RVBD_1605	-	imidazole glycerol phosphate synthase subunit HisF	6	0	0	0	0	1	1
RVBD_1606	-	phosphoribosyl-AMP 1,6 cyclohydrolase HisI	7	0	0	0	0	1	1
RVBD_1607	-	ionic transporter integral membrane protein ChaA	9	119.7	148.5	0.31	28.8	0.7804	1
RVBD_1608c	-	peroxidoxin BcpB	6	185	101.2	-0.87	-83.8	0.3114	1
RVBD_1609	-	anthranilate synthase component 1 TrpE	25	0	0	0	0	1	1
RVBD_1610	-	membrane protein	5	0	0	0	0	1	1
RVBD_1611	-	indole-3-glycerol phosphate synthase TrpC	11	0	0	0	0	1	1
RVBD_1612	-	tryptophan synthase beta subunit TrpB	18	0	0	0	0	1	1
RVBD_1613	-	tryptophan synthase alpha subunit TrpA	16	0	0	0	0	1	1
RVBD_1614	-	prolipoprotein diacylglyceryl transferase Lgt	23	21.9	12.2	-0.85	-9.7	0.4331	1
RVBD_1615	-	membrane protein	8	72.5	62.7	-0.21	-9.8	0.8506	1
RVBD_1616	-	hypothetical protein	10	182.9	253	0.47	70.1	0.6999	1
RVBD_1617	-	pyruvate kinase PykA	13	0	0	0	0	1	1
RVBD_1618	-	acyl-CoA thioesterase II TesB1	15	142.4	276.4	0.96	134	0.0447	0.48109
RVBD_1619	-	hypothetical protein	23	60.5	32.5	-0.9	-28	0.2846	1
RVBD_1620c	-	thiol reductant ABC exporter subunit CydC	18	0.1	0.7	2.2	0.5	0.4002	1
RVBD_1621c	-	thiol reductant ABC exporter subunit CydD	20	1.3	2.6	1.03	1.3	0.1794	0.88733
RVBD_1622c	-	integral membrane cytochrome D ubiquinol oxidase CydB	20	0.6	1.5	1.27	0.9	0.1896	0.90607
RVBD_1623c	-	integral membrane cytochrome D ubiquinol oxidase CydA	18	3	5.6	0.91	2.6	0.4168	1
RVBD_1624c	-	membrane protein	5	178.3	446.5	1.32	268.1	0.0857	0.65633
RVBD_1625c	-	adenylyl cyclase Cya	29	381.8	557.7	0.55	175.8	0.8052	1
RVBD_1626	-	two-component system transcriptional regulator	5	234.6	62.5	-1.91	-172.1	0.0578	0.54293
RVBD_1627c	-	nonspecific lipid-transfer protein	17	119	62.6	-0.93	-56.4	0.563	1
RVBD_1628c	-	hypothetical protein	7	271.3	200.3	-0.44	-71	0.5534	1
RVBD_1629	-	DNA polymerase I PolA	38	1.7	12.1	2.87	10.4	1	1
RVBD_1630	-	30S ribosomal protein S1 RpsA	14	0	0	0	0	1	1
RVBD_1631	-	dephospho-CoA kinase CoaE	11	0.2	0	-0.3	-0.2	1	1
RVBD_1632c	-	hypothetical protein	10	426.6	2519.5	2.56	2093	0.3947	1
RVBD_1633	-	excinuclease ABC UvrB	38	121	587.3	2.28	466.3	0.1419	0.79987
RVBD_1634	-	drug efflux membrane protein	28	346.8	442.1	0.35	95.4	0.3254	1
RVBD_1635c	-	polyprenol phosphomannose-dependent ManLAM-capping mannosyltransferase	29	434.2	372.1	-0.22	-62	0.5909	1
RVBD_1636	-	iron-regulated universal stress protein family protein	7	0	0.4	0.5	0.4	1	1
RVBD_2387	-	hypothetical protein	23	257.5	36.5	-2.82	-221	0	0
RVBD_1638	-	excinuclease ABC UvrA	37	51.9	25.7	-1.02	-26.2	0.1034	0.70256
RVBD_1638A	-	hypothetical protein	5	23.3	32.1	0.46	8.7	0.6599	1
RVBD_1639c	-	hypothetical protein	13	145.4	172.3	0.25	26.9	0.6896	1
RVBD_3400	-	beta-phosphoglucomutase family hydrolase	11	89.3	13	-2.78	-76.3	0.0002	0.01048
RVBD_1641	-	initiation factor if-3 InfC	11	0.4	0	-0.49	-0.4	0.4964	1
RVBD_1642	-	50S ribosomal protein L35 RpmI	1	0	0	0	0	1	1
RVBD_1643	-	50S ribosomal protein L20 RplT	7	0	0	0	0	1	1
RVBD_1644	-	23S rRNA methyltransferase TsnR	10	469.5	384.8	-0.29	-84.6	0.7068	1
RVBD_1645c	-	hypothetical protein	23	412.8	809.7	0.97	396.9	0.1116	0.72363
RVBD_1646	-	PE family protein PE17	15	150.7	1330.8	3.14	1180.1	0.1439	0.80218
RVBD_1647	-	adenylate cyclase	9	326.4	172.8	-0.92	-153.6	0.0188	0.29566
RVBD_1648	-	transmembrane protein	12	217.6	802.5	1.88	584.9	0.341	1
RVBD_1649	-	phenylalanyl-tRNA synthetase alpha chain PheS	13	0	0	0	0	1	1
RVBD_1650	-	phenylalanyl-tRNA synthetase beta chain PheT	33	0	0	0	0	1	1
RVBD_1651c	-	PE-PGRS family protein PE_PGRS30	44	98.8	113	0.19	14.1	0.6218	1
RVBD_1652	-	N-acetyl-gamma-glutamyl-phosphate reductase ArgC	15	0	0	0	0	1	1
RVBD_1653	-	glutamate N-acetyltransferase ArgJ	3	0	0	0	0	1	1
RVBD_1654	-	acetylglutamate kinase ArgB	4	0	0	0	0	1	1
RVBD_1655	-	acetylornithine aminotransferase ArgD	10	0.3	0	-0.36	-0.3	1	1
RVBD_1656	-	ornithine carbamoyltransferase, anabolic ArgF	5	0	0	0	0	1	1
RVBD_1657	-	arginine repressor ArgR	3	479.4	24.2	-4.31	-455.2	0.021	0.31508
RVBD_1658	-	argininosuccinate synthase ArgG	16	0	0	0	0	1	1
RVBD_1659	-	argininosuccinate lyase ArgH	8	0	0	0	0	1	1
RVBD_1660	-	chalcone synthase Pks10	9	220.9	152.8	-0.53	-68.1	0.4921	1
RVBD_1661	-	polyketide synthase Pks7	73	28.9	31.6	0.13	2.7	0.8155	1
RVBD_1662	-	polyketide synthase Pks8	62	26.7	25.1	-0.09	-1.6	0.8987	1
RVBD_1663	-	polyketide synthase Pks17	17	100	71.6	-0.48	-28.4	0.7125	1
RVBD_1664	-	polyketide synthase Pks9	42	64.3	66.8	0.06	2.5	0.9137	1
RVBD_1665	-	chalcone synthase Pks11	10	46.2	109.7	1.25	63.5	0.3813	1
RVBD_1666c	-	cytochrome P450 139 Cyp139	18	252.4	157	-0.69	-95.4	0.2507	0.99213
RVBD_1667c	-	ABC macrolide transporter ATP-binding protein	9	72.5	349.6	2.27	277.1	0.2967	1
RVBD_1668c	-	ABC macrolide transporter ATP-binding protein	12	180.8	185.7	0.04	5	0.9926	1
RVBD_1669	-	hypothetical protein	7	167.7	186.8	0.16	19.1	0.7305	1
RVBD_1670	-	hypothetical protein	10	130.9	257.3	0.98	126.4	0.5337	1
RVBD_1671	-	membrane protein	13	22.2	165.7	2.9	143.5	0.7871	1
RVBD_1672c	-	integral membrane transporter	20	108.7	203.5	0.91	94.8	0.2139	0.93635
RVBD_1673c	-	hypothetical protein	13	160.1	46.1	-1.8	-114	0.2658	0.99998
RVBD_1674c	-	transcriptional regulator	9	82.1	105.1	0.36	23	0.6119	1
RVBD_1675c	-	transcriptional regulator Cmr	10	61.5	75.1	0.29	13.6	0.668	1
RVBD_1676	-	hypothetical protein	8	27.6	11	-1.33	-16.6	0.119	0.74232
RVBD_1677	-	lipoprotein DsbF	11	35.2	45.5	0.37	10.3	0.6394	1
RVBD_1678	-	membrane protein	10	107.5	139.6	0.38	32.1	0.915	1
RVBD_1679	-	acyl-CoA dehydrogenase FadE16	8	22	42.6	0.95	20.5	0.5976	1
RVBD_1680	-	hypothetical protein	14	24.8	28.3	0.19	3.5	0.9487	1
RVBD_1681	-	molybdopterin biosynthesis protein MoeX	12	129	171.3	0.41	42.3	0.5349	1
RVBD_1682	-	DivIVA family protein	13	56.7	60.5	0.09	3.8	0.9067	1
RVBD_3682	-	bifunctional membrane-associated penicillin-binding protein 1A/1B PonA2	36	80.2	11.7	-2.78	-68.5	0	0
RVBD_1684	-	hypothetical protein	4	0	0	0	0	1	1
RVBD_1685c	-	hypothetical protein	7	2.4	2	-0.29	-0.4	0.9305	1
RVBD_1686c	-	ABC transporter efflux protein DrrB	12	39.5	12	-1.72	-27.5	0.3185	1
RVBD_1687c	-	ABC transporter ATP-binding protein	10	51.8	32.5	-0.68	-19.4	0.5479	1
RVBD_1688	-	3-methyladenine DNA glycosylase Mpg	8	260.5	147.8	-0.82	-112.7	0.2014	0.91851
RVBD_1689	-	tyrosyl-tRNA synthase TyrS	17	0	0	0	0	1	1
RVBD_2280	-	glycolate oxidase subunit GlcD	17	108.2	16.3	-2.73	-91.9	0.0007	0.02974
RVBD_1691	-	hypothetical protein	9	11.1	12.2	0.14	1.1	0.891	1
RVBD_1692	-	HAD hydrolase, family IIA	10	81.9	52.1	-0.65	-29.8	0.6139	1
RVBD_1693	-	hypothetical protein	1	137	181.4	0.4	44.4	0.8988	1
RVBD_1694	-	2'-O-methyltransferase TlyA	8	44.5	112.3	1.34	67.8	0.9442	1
RVBD_1695	-	inorganic polyphosphate/ATP-NAD kinase PpnK	7	0	0	0	0	1	1
RVBD_1696	-	DNA repair protein RecN	18	45.5	66.5	0.55	21	0.4755	1
RVBD_1697	-	hypothetical protein	15	0	0	0	0	1	1
RVBD_1698	-	outer membrane protein MctB	12	30.3	174.1	2.52	143.7	0.0731	0.59482
RVBD_1699	-	CTP synthase PyrG	34	0	0	0	0	1	1
RVBD_1700	-	ADP-ribose pyrophosphatase	10	40.7	243.2	2.58	202.5	0.7655	1
RVBD_1701	-	tyrosine recombinase xerD	13	39.2	38.8	-0.01	-0.4	0.9935	1
RVBD_1702c	-	hypothetical protein	20	168.1	525.4	1.64	357.3	0.6072	1
RVBD_1703c	-	catechol-O-methyltransferase	14	704.2	574.7	-0.29	-129.6	0.7229	1
RVBD_1704c	-	d-serine/alanine/glycine transporter CycA	18	136.3	2558.5	4.23	2422.2	0.2549	0.99213
RVBD_1705c	-	PPE family protein PPE22	23	158.4	351	1.15	192.6	0.0334	0.41606
RVBD_1706A	-	hypothetical protein	2	22.5	20.2	-0.16	-2.3	1	1
RVBD_1706c	-	PPE family protein PPE23	18	1848.6	1467.9	-0.33	-380.7	0.9545	1
RVBD_1707	-	SulP family sulfate permease	19	379.5	505.6	0.41	126.1	0.5746	1
RVBD_1708	-	chromosome partitioning protein	16	0.3	0.1	-1.36	-0.2	0.5001	1
RVBD_1013	-	polyketide synthase Pks16	21	856.4	131.2	-2.71	-725.2	0.0007	0.02974
RVBD_1710	-	segregation and condensation protein ScpB	13	21.6	68.8	1.67	47.2	0.4655	1
RVBD_1711	-	pseudouridine synthase	9	0	0	0	0	1	1
RVBD_1712	-	cytidylate kinase Cmk	11	0.8	2.4	1.61	1.6	0.6525	1
RVBD_1713	-	GTP-binding protein EngA	11	0	0	0	0	1	1
RVBD_1714	-	oxidoreductase	6	42.1	36.9	-0.19	-5.3	0.8688	1
RVBD_1715	-	3-hydroxybutyryl-CoA dehydrogenase FadB3	9	27.5	27.7	0.01	0.2	0.9881	1
RVBD_1716	-	arylformamidase	11	51.9	362.2	2.8	310.3	0.4713	1
RVBD_1717	-	hypothetical protein	4	482.6	477	-0.02	-5.6	0.9782	1
RVBD_1718	-	hypothetical protein	7	100.9	125.5	0.32	24.6	0.9731	1
RVBD_1719	-	transcriptional regulator	6	24.3	2.7	-3.15	-21.5	0.0016	0.05473
RVBD_1720c	-	toxin VapC12	9	62.4	19.9	-1.65	-42.5	0.0101	0.19788
RVBD_1721c	-	antitoxin VapB12	2	72	196.6	1.45	124.6	0.7861	1
RVBD_1722	-	carboxylase	22	324.9	1330	2.03	1005.1	0.5459	1
RVBD_1723	-	hydrolase	16	192	118.8	-0.69	-73.2	0.101	0.70059
RVBD_1724c	-	hypothetical protein	11	220.4	153.9	-0.52	-66.5	0.2371	0.97629
RVBD_1725c	-	hypothetical protein	9	246.1	289.8	0.24	43.8	0.7025	1
RVBD_1726	-	oxidoreductase	15	135.7	89.7	-0.6	-46	0.6218	1
RVBD_1727	-	hypothetical protein	4	374.2	448	0.26	73.8	0.7802	1
RVBD_1728c	-	NLP/P60 family protein	17	194.6	193.1	-0.01	-1.4	0.9908	1
RVBD_1729c	-	s-adenosylmethionine-dependent methyltransferase	21	53.2	10.6	-2.33	-42.6	0.2184	0.94518
RVBD_1730c	-	penicillin-binding protein	29	24.6	19	-0.37	-5.6	0.643	1
RVBD_1731	-	succinate-semialdehyde dehydrogenase GabD2	23	85.6	156.5	0.87	70.8	0.54	1
RVBD_1732c	-	hypothetical protein	8	168.4	198.4	0.24	30	0.7325	1
RVBD_1733c	-	transmembrane protein	5	147.4	63.8	-1.21	-83.7	0.0788	0.61875
RVBD_1734c	-	pyruvate dehydrogenase E2 component (dihydrolipoamide acetyltransferase)	2	52.1	4	-3.7	-48.1	0.0434	0.47806
RVBD_1735Ac	-	hypothetical protein	3	233.4	71.9	-1.7	-161.5	0.0936	0.6893
RVBD_1735c	-	membrane protein	6	239.5	138.5	-0.79	-101	0.3725	1
RVBD_1736c	-	nitrate reductase NarX	37	216.4	280.6	0.37	64.2	0.7311	1
RVBD_1737c	-	nitrate/nitrite transporter NarK2	13	119.3	146.2	0.29	26.9	0.7566	1
RVBD_1738	-	hypothetical protein	2	56.4	5.5	-3.37	-51	0.4001	1
RVBD_1739c	-	sulfate-transport ABC transporter transmembrane protein	36	199.8	353.3	0.82	153.4	0.3635	1
RVBD_1740	-	antitoxin VapB34	4	205.5	45	-2.19	-160.5	0.0632	0.55331
RVBD_1741	-	toxin VapC34	6	307.3	197.6	-0.64	-109.8	0.4592	1
RVBD_1742	-	hypothetical protein	13	1832.8	237.2	-2.95	-1595.5	0.3098	1
RVBD_1743	-	transmembrane serine/threonine-protein kinase E PknE	29	196.8	253.8	0.37	57	0.4149	1
RVBD_1744c	-	membrane protein	5	199.7	234.8	0.23	35.1	0.7616	1
RVBD_1745c	-	isopentenyl-diphosphate delta-isomerase Idi	11	53.1	92.2	0.8	39.1	0.2739	1
RVBD_1746	-	serine/threonine-protein kinase PknF	13	187.5	552.4	1.56	364.8	0.3576	1
RVBD_1747	-	transmembrane ABC transporter ATP-binding protein	29	201.9	226.4	0.17	24.5	0.667	1
RVBD_1748	-	hypothetical protein	12	302.2	363.7	0.27	61.6	0.637	1
RVBD_1749c	-	integral membrane protein	16	329.4	454.3	0.46	124.9	0.6074	1
RVBD_1750c	-	fatty-acid-CoA ligase FadD1	36	150.1	228.4	0.61	78.4	0.4918	1
RVBD_1751	-	oxidoreductase	19	117.8	120.7	0.04	2.9	0.9462	1
RVBD_1752	-	hypothetical protein	4	52.5	709	3.76	656.5	0.1986	0.91851
RVBD_1753c	-	PPE family protein PPE24	61	66.4	88.3	0.41	21.8	0.4318	1
RVBD_1754c	-	hypothetical protein	33	120.9	166.3	0.46	45.3	0.4569	1
RVBD_1755c	-	phospholipase C4 PlcD	16	191.2	75	-1.35	-116.2	0.0006	0.02691
RVBD_1756c	-	transposase	21	358.8	814.4	1.18	455.6	0.0167	0.27511
RVBD_1757c	-	transposase	4	203.7	384.8	0.92	181.2	0.0543	0.52429
RVBD_1758	-	cutinase Cut1	11	258.8	336.5	0.38	77.6	0.7069	1
RVBD_1759c	-	PE-PGRS family protein Wag22	23	92.6	329.9	1.83	237.3	0.0439	0.47806
RVBD_1760	-	diacylglycerol acyltransferase	26	649.4	373	-0.8	-276.4	0.7583	1
RVBD_1761c	-	exported protein	4	98	52.1	-0.91	-45.9	0.1651	0.85759
RVBD_1762c	-	hypothetical protein	9	251.1	181.6	-0.47	-69.4	0.236	0.97592
RVBD_1763	-	transposase	4	242.2	439.5	0.86	197.3	0.0443	0.47806
RVBD_1764	-	transposase	21	363.2	815.5	1.17	452.2	0.0173	0.28268
RVBD_1765A	-	transposase	3	27.9	45.4	0.7	17.5	1	1
RVBD_1765c	-	hypothetical protein	6	301.3	937.6	1.64	636.3	0.8055	1
RVBD_1766	-	hypothetical protein	3	368.7	351.9	-0.07	-16.8	0.9221	1
RVBD_1767	-	alkylhydroperoxidase AhpD family core domain-containing protein	7	248.3	391.7	0.66	143.5	0.3775	1
RVBD_1768	-	PE-PGRS family protein PE_PGRS31	17	204.1	634.5	1.64	430.4	0.4095	1
RVBD_1769	-	hypothetical protein	20	48.3	199.7	2.05	151.3	0.0687	0.57765
RVBD_1770	-	hypothetical protein	16	217.6	231	0.09	13.4	0.8913	1
RVBD_1771	-	l-gulono-1,4-lactone dehydrogenase	22	150.5	421.8	1.49	271.3	0.1435	0.80217
RVBD_1772	-	hypothetical protein	4	54.8	23.2	-1.24	-31.5	0.2432	0.98501
RVBD_1773c	-	transcriptional regulator	10	82.3	56.9	-0.53	-25.4	0.5203	1
RVBD_1774	-	oxidoreductase	27	159.2	173.5	0.12	14.3	0.8223	1
RVBD_1775	-	hypothetical protein	12	99.6	42.9	-1.21	-56.7	0.0125	0.22828
RVBD_1776c	-	transcriptional regulator	11	36.9	65.3	0.82	28.5	0.89	1
RVBD_1777	-	cytochrome P450 144 Cyp144	23	109.3	46.8	-1.22	-62.5	0.0661	0.56641
RVBD_1778c	-	hypothetical protein	5	24.6	40.2	0.71	15.6	0.5378	1
RVBD_1779c	-	integral membrane protein	12	58.8	15.6	-1.91	-43.1	0.01	0.19688
RVBD_1780	-	hypothetical protein	9	496.4	715.2	0.53	218.7	0.6727	1
RVBD_1781c	-	4-alpha-glucanotransferase MalQ	25	332.5	303.6	-0.13	-29	0.7111	1
RVBD_1782	-	ESX-5 secretion system protein EccB5	16	0	0	0	0	1	1
RVBD_1783	-	ESX-5 secretion system protein EccC5	59	0	0	0	0	1	1
RVBD_1785c	-	cytochrome P450 143 Cyp143	16	119.4	282.1	1.24	162.7	0.4739	1
RVBD_1786	-	oxidoreductase	1	41.9	67.6	0.69	25.7	0.6009	1
RVBD_1787	-	PPE family protein PPE25	15	644.5	586.2	-0.14	-58.3	0.7108	1
RVBD_1788	-	PE family protein PE18	4	890.1	572.2	-0.64	-317.9	0.2112	0.93588
RVBD_1789	-	PPE family protein PPE26	18	329.9	616	0.9	286.2	0.4982	1
RVBD_1790	-	PPE family protein PPE27	15	767.1	753	-0.03	-14	0.9716	1
RVBD_0758	-	OmpR family two-component system sensor histidine kinase	16	42.3	6.6	-2.68	-35.7	0.0008	0.03165
RVBD_1792	-	ESAT-6-like protein EsxK	2	210.7	268	0.35	57.3	0.9838	1
RVBD_1792A	-	ESAT-6-like protein EsxM	1	37	8.8	-2.08	-28.3	0.701	1
RVBD_1793	-	ESAT-6 like protein EsxN	3	27.8	1.7	-4.05	-26.1	0.095	0.6893
RVBD_1794	-	hypothetical protein	18	0	0	0	0	1	1
RVBD_1795	-	ESX-5 secretion system protein EccD5	18	0.2	0	-0.21	-0.2	1	1
RVBD_1796	-	proline rich membrane-anchored mycosin MycP5	29	0	0	0	0	1	1
RVBD_1797	-	ESX-5 secretion system protein EccE5	15	0	0	0	0	1	1
RVBD_1798	-	ESX-5 secretion system protein EccA5	30	1.3	0.3	-2.15	-1	0.0175	0.28365
RVBD_1799	-	lipoprotein LppT	2	229.7	48.4	-2.25	-181.4	0.2042	0.91981
RVBD_1800	-	PPE family protein PPE28	39	301	1400	2.22	1099	0.203	0.91851
RVBD_1801	-	PPE family protein PPE29	21	237.9	260.4	0.13	22.6	0.7285	1
RVBD_1802	-	PPE family protein PPE30	18	222.9	4613.8	4.37	4391	0.078	0.61486
RVBD_1803c	-	PE-PGRS family protein PE_PGRS32	31	265.4	313.4	0.24	48	0.6456	1
RVBD_1804c	-	hypothetical protein	9	177.1	350.3	0.98	173.2	0.1412	0.79816
RVBD_1805c	-	hypothetical protein	5	44.7	0.8	-5.73	-43.9	0.02	0.30692
RVBD_1806	-	PE family protein PE20	5	14.2	0.8	-4.07	-13.4	0.1459	0.80665
RVBD_2891	-	hypothetical protein	12	387.5	60.4	-2.68	-327.1	0.0011	0.04073
RVBD_0050	-	bifunctional penicillin-binding protein 1A/1B PonA1	33	8.8	1.4	-2.66	-7.4	0.001	0.03808
RVBD_0155	-	NAD(P) transhydrogenase subunit alpha PntAa	10	142.4	22.5	-2.66	-119.9	0.0005	0.02293
RVBD_3543c	-	acyl-CoA dehydrogenase FadE29	15	15	2.4	-2.62	-12.6	0.0006	0.02691
RVBD_1811	-	Mg2+ transport P-type ATPase C MgtC	15	671.7	635.9	-0.08	-35.7	0.9963	1
RVBD_1812c	-	NADH dehydrogenase-like protein	22	360.9	299.2	-0.27	-61.7	0.5009	1
RVBD_1813c	-	hypothetical protein	9	95.7	79	-0.28	-16.8	0.5949	1
RVBD_1814	-	C-5 sterol desaturase Erg3	21	490.2	527.1	0.1	36.9	0.7857	1
RVBD_1815	-	hypothetical protein	7	106	59	-0.85	-47	0.4976	1
RVBD_1816	-	transcriptional regulator	15	259.5	782.1	1.59	522.6	0.6412	1
RVBD_1817	-	flavoprotein	26	246.8	338	0.45	91.3	0.2463	0.98814
RVBD_1818c	-	PE-PGRS family protein PE_PGRS33	11	31.5	34	0.11	2.5	0.8518	1
RVBD_1819c	-	drug-transport transmembrane ABC transporter ATP-binding protein BacA	29	465.8	349.4	-0.41	-116.4	0.3682	1
RVBD_1820	-	acetolactate synthase IlvG	16	300.4	293.4	-0.03	-7	1	1
RVBD_1821	-	preprotein translocase ATPase subunit SecA2	36	36.7	11.1	-1.72	-25.5	0.0021	0.0657
RVBD_1822	-	CDP-diacylglycerol-glycerol-3-phosphate 3-phosphatidyltransferase PgsA2	17	6.2	1.7	-1.9	-4.6	0.5965	1
RVBD_3283	-	thiosulfate sulfurtransferase SseA	16	36.4	6	-2.6	-30.4	0.0011	0.04073
RVBD_1824	-	hypothetical protein	4	47	8.4	-2.48	-38.5	0.069	0.57788
RVBD_1825	-	hypothetical protein	9	16.5	5.7	-1.53	-10.8	0.0515	0.51449
RVBD_1826	-	glycine cleavage system H protein GcvH	8	0	0	0	0	1	1
RVBD_1827	-	FHA domain-containing protein GarA	6	0	0	0	0	1	1
RVBD_1828	-	hypothetical protein	13	0	0	0	0	1	1
RVBD_1829	-	hypothetical protein	9	405.6	825.3	1.02	419.7	0.0837	0.64468
RVBD_1830	-	hypothetical protein	10	9.2	0.2	-5.44	-8.9	0.3876	1
RVBD_1831	-	hypothetical protein	5	400.6	613.1	0.61	212.6	0.1666	0.86191
RVBD_1832	-	glycine dehydrogenase GcvB	50	0	0	0	0	1	1
RVBD_1833c	-	haloalkane dehalogenase 2	13	119.7	245.2	1.03	125.5	0.1541	0.83253
RVBD_1834	-	hydrolase	10	183.7	93.4	-0.98	-90.3	0.0808	0.62955
RVBD_1835c	-	hydrolase	34	470.5	1399.5	1.57	929	0.0628	0.551
RVBD_1836c	-	hypothetical protein	37	13.3	14.5	0.13	1.2	0.8235	1
RVBD_1837c	-	malate synthase G GlcB	22	0	0	0	0	1	1
RVBD_1838c	-	toxin VapC13	10	423.5	384.5	-0.14	-39.1	0.8073	1
RVBD_1839c	-	antitoxin VapB13	1	338.8	418.3	0.3	79.4	0.6987	1
RVBD_1840c	-	PE-PGRS family protein PE_PGRS34	15	38.8	98.5	1.34	59.7	0.3484	1
RVBD_1841c	-	hypothetical protein	13	211.4	223.8	0.08	12.3	0.9961	1
RVBD_1842c	-	hypothetical protein	15	165.6	159.8	-0.05	-5.8	0.912	1
RVBD_1843c	-	inosine-5'-monophosphate dehydrogenase GuaB1	20	686.3	955.8	0.48	269.4	0.3967	1
RVBD_1844c	-	6-phosphogluconate dehydrogenase Gnd1	14	748.4	1494.3	1	745.9	0.5348	1
RVBD_1845c	-	ensor-transducer protein BlaR	13	0.4	1.7	2.15	1.3	0.1011	0.70059
RVBD_1846c	-	transcriptional regulator BlaI	3	231.4	513	1.15	281.6	0.6074	1
RVBD_1847	-	hypothetical protein	5	599	736.5	0.3	137.5	0.7406	1
RVBD_1848	-	urease gamma subunit UreA	2	240	33.1	-2.86	-206.9	0.0957	0.68972
RVBD_1849	-	urease beta subunit UreB	6	54.2	111.2	1.04	57	0.8952	1
RVBD_1850	-	urease alpha subunit UreC	11	158.8	334.3	1.07	175.6	0.718	1
RVBD_1851	-	urease accessory protein UreF	2	183.5	217.3	0.24	33.8	0.8925	1
RVBD_1852	-	urease accessory protein UreG	4	375.4	447.7	0.25	72.4	0.9538	1
RVBD_1853	-	urease accessory protein UreD	5	225.4	191.3	-0.24	-34.2	0.7796	1
RVBD_1854c	-	NADH dehydrogenase Ndh	17	0.2	0	-0.3	-0.2	0.4978	1
RVBD_1855c	-	oxidoreductase	11	403.7	497.4	0.3	93.7	0.9649	1
RVBD_1856c	-	oxidoreductase	4	673.9	288.6	-1.22	-385.3	0.0941	0.6893
RVBD_1857	-	molybdenum-transport ABC transporter molybdate-binding lipoprotein ModA	5	317.5	205.9	-0.62	-111.6	0.43	1
RVBD_1858	-	molybdenum-transport ABC transporter integral membrane protein ModB	17	129.4	34.4	-1.91	-95	0.0088	0.18595
RVBD_1859	-	molybdenum-transport ABC transporter ATP-binding protein ModC	16	293	106.9	-1.45	-186.1	0.0203	0.30917
RVBD_1860	-	alanine and proline rich secreted protein Apa	14	880.4	114.4	-2.94	-766	0.0163	0.27458
RVBD_1861	-	transmembrane protein	7	333.5	308.2	-0.11	-25.3	0.8538	1
RVBD_1862	-	alcohol dehydrogenase AdhA	15	311	645.4	1.05	334.5	0.5491	1
RVBD_1863c	-	integral membrane protein	10	426.2	1440.1	1.76	1013.9	0.6727	1
RVBD_1864c	-	hypothetical protein	9	595.4	725.2	0.28	129.8	0.8439	1
RVBD_1865c	-	oxidoreductase	12	833.2	178.9	-2.22	-654.3	0.3147	1
RVBD_1866	-	mycolyltransferase antigen 85B	32	121.7	1256.1	3.37	1134.4	0.3521	1
RVBD_1867	-	acetyl-CoA acetyltransferase	18	231	159.2	-0.54	-71.9	0.2129	0.93588
RVBD_1868	-	hypothetical protein	27	265.8	305.2	0.2	39.4	0.7368	1
RVBD_1869c	-	oxidoreductase	23	300	561.5	0.9	261.5	0.8347	1
RVBD_1870c	-	hypothetical protein	10	298.2	248.7	-0.26	-49.5	0.4513	1
RVBD_1871c	-	deazaflavin-dependent nitroreductase	8	196.7	1009.4	2.36	812.7	0.7424	1
RVBD_0468	-	3-hydroxybutyryl-CoA dehydrogenase FadB	10	44.7	7.7	-2.54	-37	0.0002	0.01048
RVBD_1873	-	hypothetical protein	9	549.4	427.4	-0.36	-122	0.589	1
RVBD_1874	-	hypothetical protein	11	246.2	297	0.27	50.8	0.8618	1
RVBD_1875	-	hypothetical protein	4	415	583.2	0.49	168.2	0.5758	1
RVBD_1876	-	bacterioferritin BfrA	10	625.8	469.3	-0.42	-156.5	0.4171	1
RVBD_1877	-	drug:H+ antiporter-2 (14 Spanner) (DHA2) family drug resistance MFS transporter	30	310.7	321.1	0.05	10.4	0.8818	1
RVBD_1878	-	glutamine synthetase GlnA3	26	195.7	380.7	0.96	185	0.4365	1
RVBD_1879	-	hypothetical protein	17	162.5	2509.1	3.95	2346.6	0.612	1
RVBD_1880c	-	cytochrome P450 140 Cyp140	15	241.1	701.4	1.54	460.3	0.489	1
RVBD_1881c	-	lipoprotein LppE	8	2029.9	319.3	-2.67	-1710.6	0.4428	1
RVBD_1882c	-	short-chain dehydrogenase/reductase	14	308.5	681	1.14	372.5	0.259	0.99593
RVBD_1883c	-	hypothetical protein	6	121.6	1008.9	3.05	887.3	0.2003	0.91851
RVBD_1884c	-	resuscitation-promoting factor RpfC	5	82.8	32.6	-1.34	-50.1	0.568	1
RVBD_1885c	-	chorismate mutase	9	144.2	200.2	0.47	56.1	0.8199	1
RVBD_1886c	-	secreted antigen 85-B FbpB	23	355.1	753	1.08	397.9	0.0009	0.03459
RVBD_1887	-	hypothetical protein	19	301.6	444.6	0.56	143	0.2622	0.99704
RVBD_1888A	-	hypothetical protein	0	0	0	0	0	1	1
RVBD_1888c	-	transmembrane protein	13	398.9	339.4	-0.23	-59.5	0.7238	1
RVBD_1889c	-	hypothetical protein	3	108.6	194.4	0.84	85.8	0.4659	1
RVBD_1890c	-	hypothetical protein	8	95.1	28.2	-1.75	-66.9	0.0189	0.29566
RVBD_1891	-	hypothetical protein	8	558.7	793.2	0.51	234.6	0.6541	1
RVBD_1892	-	membrane protein	7	495.3	804.5	0.7	309.2	0.4623	1
RVBD_1893	-	hypothetical protein	0	0	0	0	0	1	1
RVBD_1894c	-	hypothetical protein	11	359.7	334.7	-0.1	-24.9	0.8159	1
RVBD_1895	-	dehydrogenase	17	346.5	321.2	-0.11	-25.3	0.8145	1
RVBD_1896c	-	hypothetical protein	21	89.3	201.5	1.17	112.2	0.0944	0.6893
RVBD_1897c	-	d-tyrosyl-tRNA(Tyr) deacylase	4	61.3	54.4	-0.17	-6.9	0.8802	1
RVBD_1898	-	hypothetical protein	3	21.4	39.9	0.9	18.5	0.3829	1
RVBD_1899c	-	lipoprotein LppD	10	312.9	2040.9	2.71	1728	0.0373	0.44018
RVBD_1900c	-	lignin peroxidase LipJ	19	323.4	1409.6	2.12	1086.2	0.6854	1
RVBD_1901	-	cinA-like protein CinA	17	173.1	180.2	0.06	7.1	0.9337	1
RVBD_1902c	-	sialic acid-transport integral membrane protein NanT	30	189.5	190.1	0.01	0.7	0.992	1
RVBD_1903	-	membrane protein	5	314.8	195.1	-0.69	-119.8	0.343	1
RVBD_1904	-	anti-anti-sigma factor	10	420.2	1087.2	1.37	667	0.6341	1
RVBD_1905c	-	d-amino acid oxidase Aao	17	382.3	319.6	-0.26	-62.7	0.7007	1
RVBD_1906c	-	hypothetical protein	9	165.5	32.7	-2.34	-132.9	0.0022	0.06778
RVBD_1907c	-	hypothetical protein	10	202.8	195.2	-0.06	-7.6	0.9364	1
RVBD_1908c	-	catalase-peroxidase-peroxynitritase T KatG	34	1.8	3.4	0.91	1.6	0.0473	0.49875
RVBD_1909c	-	ferric uptake regulation protein FurA	8	138.2	319.1	1.21	180.9	0.1606	0.8473
RVBD_1910c	-	exported protein	12	265.9	156.6	-0.76	-109.3	0.2717	1
RVBD_1911c	-	lipoprotein LppC	8	162	167.1	0.05	5.2	0.9506	1
RVBD_1912c	-	oxidoreductase	13	147.8	222.2	0.59	74.4	0.654	1
RVBD_1913	-	hypothetical protein	10	63.4	213	1.75	149.6	0.8823	1
RVBD_1914c	-	hypothetical protein	5	164.8	377.7	1.2	213	0.7157	1
RVBD_1915	-	isocitrate lyase AceAa	21	133.6	167.7	0.33	34.1	0.8567	1
RVBD_1916	-	isocitrate lyase AceAb	16	121.9	179.8	0.56	57.9	0.3711	1
RVBD_1917c	-	PPE family protein PPE34	114	161.9	147.5	-0.13	-14.4	0.7588	1
RVBD_1918c	-	PPE family protein PPE35	71	112.1	170.4	0.6	58.4	0.2551	0.99213
RVBD_1919c	-	hypothetical protein	7	713.4	337.6	-1.08	-375.8	0.9276	1
RVBD_1920	-	membrane protein	11	755.7	388.6	-0.96	-367.1	0.3637	1
RVBD_1921c	-	lipoprotein LppF	20	349.2	253.5	-0.46	-95.7	0.2476	0.99138
RVBD_1922	-	beta-lactamase	19	264	285.5	0.11	21.5	0.88	1
RVBD_1923	-	lipase LipD	28	183.2	137.9	-0.41	-45.3	0.1851	0.89926
RVBD_1924c	-	hypothetical protein	9	367.7	497.8	0.44	130.1	0.6055	1
RVBD_1070c	-	enoyl-CoA hydratase EchA8	7	102	18.7	-2.44	-83.2	0.0008	0.03165
RVBD_1926c	-	immunogenic protein MPT63	8	100.1	45.1	-1.15	-55	0.2114	0.93588
RVBD_1927	-	hypothetical protein	16	401.4	588	0.55	186.5	0.3496	1
RVBD_1928c	-	oxidoreductase	17	206.8	197.2	-0.07	-9.5	0.8907	1
RVBD_1929c	-	hypothetical protein	9	102.9	72.2	-0.51	-30.7	0.3376	1
RVBD_1930c	-	hypothetical protein	4	3.9	0	-2.28	-3.9	1	1
RVBD_1931c	-	transcriptional regulator	2	32.5	24.8	-0.39	-7.7	0.4065	1
RVBD_1932	-	thiol peroxidase Tpx	7	105.1	147.6	0.49	42.5	0.9152	1
RVBD_1933c	-	acyl-CoA dehydrogenase FadE18	9	241	294.5	0.29	53.5	0.7962	1
RVBD_1934c	-	acyl-CoA dehydrogenase FadE17	11	181	414.3	1.19	233.3	0.1826	0.89547
RVBD_1935c	-	enoyl-CoA hydratase EchA13	10	108.9	154.5	0.5	45.6	0.3077	1
RVBD_1936	-	monooxygenase	15	282.9	787.2	1.48	504.2	0.2917	1
RVBD_1937	-	oxidoreductase	44	141.8	185.5	0.39	43.7	0.5894	1
RVBD_1938	-	epoxide hydrolase EphB	16	69.4	73.4	0.08	4.1	0.9021	1
RVBD_1939	-	oxidoreductase	5	43.8	36.2	-0.27	-7.6	0.8327	1
RVBD_1940	-	riboflavin biosynthesis protein RibA1	8	349.2	106.3	-1.72	-242.9	0.0254	0.35472
RVBD_1941	-	oxidoreductase	3	114.9	260.4	1.18	145.5	0.3493	1
RVBD_1942c	-	toxin MazF5	2	7.1	23.6	1.74	16.6	0.7048	1
RVBD_1943c	-	antitoxin MazE5	10	71.5	71.6	0	0.1	0.997	1
RVBD_1944c	-	hypothetical protein	7	59.2	41.9	-0.5	-17.3	0.5668	1
RVBD_1945	-	hypothetical protein	19	242	75.1	-1.69	-166.8	0.1638	0.85634
RVBD_1946c	-	lipoprotein LppG	7	48.9	37.4	-0.39	-11.5	0.5533	1
RVBD_1947	-	hypothetical protein	3	185.4	531.6	1.52	346.2	0.3798	1
RVBD_1948c	-	hypothetical protein	15	153	151.2	-0.02	-1.8	0.9869	1
RVBD_1949c	-	hypothetical protein	17	196	211.2	0.11	15.1	0.8475	1
RVBD_1950c	-	hypothetical protein	5	346.6	304.7	-0.19	-41.9	0.7213	1
RVBD_1951c	-	hypothetical protein	5	758.3	24.2	-4.97	-734	0.0166	0.27458
[truncated: 2,044 more rows]

## Sheet: Filtered data(significant hits)
		Filtered data containing the number of reads for tranposons located in Mtb genes for which the abundance is higher or lower than 2 log2 fold change at pH5.5 versus pH7 and statistically significant (< 0.05 adj. p-value)
#Orf	Name	Description	Sites	Mean pH7	Mean pH5.5	log2FC	Delta Mean	p-value	Adj. p-value
RVBD_0001	-	chromosomal replication initiator protein DnaA	29	0	0	0	0	1	1
RVBD_0002	-	DNA polymerase III DnaN	27	0	0	0	0	1	1
RVBD_0003	-	DNA replication and repair protein RecF	33	4.5	3.3	-0.46	-1.2	0.468	1
RVBD_0004	-	hypothetical protein	5	0	0	0	0	1	1
RVBD_0005	-	DNA gyrase subunit B GyrB	35	0	0	0	0	1	1
RVBD_0006	-	DNA gyrase subunit A GyrA	42	0	0.1	0.19	0.1	1	1
RVBD_0007	-	membrane protein	10	37.9	27.7	-0.45	-10.2	0.6003	1
RVBD_0008c	-	membrane protein	4	113.4	187.4	0.72	73.9	0.5417	1
RVBD_0009	-	iron-regulated peptidyl-prolyl cis-trans isomerase A PpiA	6	88.7	9.8	-3.18	-78.9	0.0525	0.51779
RVBD_0010c	-	membrane protein	10	171.9	133.4	-0.37	-38.4	0.6022	1
RVBD_0011c	-	cell division protein, PG complex	3	2.3	3.9	0.73	1.6	0.597	1
RVBD_0012	-	membrane protein	14	17.1	4.8	-1.83	-12.3	0.0363	0.43336
RVBD_0013	-	anthranilate synthase component II TrpG	13	10.6	3.6	-1.56	-7	0.0976	0.6981
RVBD_0014c	-	transmembrane serine/threonine-protein kinase B PknB	22	0	0	0	0	1	1
RVBD_0015c	-	transmembrane serine/threonine-protein kinase A PknA	13	0	0.4	0.54	0.4	1	1
RVBD_0016c	-	penicillin-binding protein PbpA	34	13.4	114.6	3.1	101.2	0.0744	0.60176
RVBD_0017c	-	cell division protein RodA	23	62.1	240.5	1.95	178.4	0.0068	0.15332
RVBD_0018c	-	phosphoserine/threonine phosphatase PstP	23	72.6	280.2	1.95	207.5	0.0821	0.63478
RVBD_0019c	-	FHA domain-containing protein FhaB	12	17.7	158	3.16	140.3	0.007	0.15696
RVBD_0020c	-	FHA domain-containing protein FhaA	50	12.5	11.8	-0.09	-0.7	0.9358	1
RVBD_0021c	-	nitronate monooxygenase	18	241.6	247.2	0.03	5.6	0.9521	1
RVBD_0022c	-	transcriptional regulator WhiB-like WhiB5	8	487.6	438.3	-0.15	-49.3	0.8401	1
RVBD_0023	-	transcriptional regulator	12	0	0	0	0	1	1
RVBD_0024	-	secreted protein	11	153	225.8	0.56	72.8	0.9585	1
RVBD_0025	-	hypothetical protein	7	216.6	417.5	0.95	200.9	0.3438	1
RVBD_0026	-	hypothetical protein	12	183.7	183.3	0	-0.3	0.9957	1
RVBD_0027	-	hypothetical protein	5	110.6	18.4	-2.58	-92.2	0.4341	1
RVBD_0028	-	hypothetical protein	4	310.6	157.2	-0.98	-153.3	0.0594	0.54293
RVBD_0029	-	hypothetical protein	17	210	191	-0.14	-19	0.7939	1
RVBD_0030	-	hypothetical protein	5	51.4	75.1	0.55	23.7	1	1
RVBD_0031	-	transposase	1	0	0	0	0	1	1
RVBD_0032	-	8-amino-7-oxononanoate synthase BioF2	50	176.1	82.8	-1.09	-93.3	0.0266	0.36516
RVBD_0033	-	acyl carrier protein AcpA	3	143	107.6	-0.41	-35.4	0.5149	1
RVBD_0034	-	hypothetical protein	5	211.5	59.1	-1.84	-152.5	0.1382	0.79062
RVBD_0035	-	fatty-acid-CoA ligase FadD34	24	438.2	111.3	-1.98	-326.9	0.055	0.52948
RVBD_0036c	-	hypothetical protein	4	409.4	231.1	-0.82	-178.2	0.3527	1
RVBD_0037c	-	integral membrane protein	17	232.5	638	1.46	405.5	0.0024	0.07283
RVBD_0038	-	transcriptional regulator	7	261.1	181.1	-0.53	-80	0.2754	1
RVBD_0039c	-	transmembrane protein	4	176.3	223.8	0.34	47.4	0.905	1
RVBD_0040c	-	secreted proline rich protein Mtc28	8	275.8	75.3	-1.87	-200.6	0.0003	0.01459
RVBD_0041	-	leucyl-tRNA synthetase LeuS	66	0	0	0	0	1	1
RVBD_0042c	-	transcriptional regulator MarR-family	5	126.1	343.4	1.45	217.3	0.2668	1
RVBD_0043c	-	transcriptional regulator GntR-family	7	47.3	9.3	-2.35	-38.1	0.018	0.2876
RVBD_0044c	-	oxidoreductase	19	132.8	111.4	-0.25	-21.5	0.568	1
RVBD_0045c	-	hydrolase	6	186.7	75.7	-1.3	-111	0.078	0.61486
RVBD_0046c	-	myo-inositol-1-phosphate synthase Ino1	15	0	0	0	0	1	1
RVBD_0047c	-	hypothetical protein	7	318	449.3	0.5	131.4	0.6602	1
RVBD_0048c	-	membrane protein	14	524	731.9	0.48	207.8	0.6096	1
RVBD_0049	-	hypothetical protein	6	260.7	2149.9	3.04	1889.2	0.1194	0.74252
RVBD_1193	-	fatty-acid-CoA ligase FadD36	18	498.5	2.8	-7.49	-495.7	0	0
RVBD_3316	-	succinate dehydrogenase [cytochrome B-556 subunit] SdhC	5	152.9	1.6	-6.59	-151.4	0.0001	0.00585
RVBD_0052	-	hypothetical protein	6	137.5	47.8	-1.52	-89.7	0.0164	0.27458
RVBD_0053	-	30S ribosomal protein S6 RpsF	5	2	0.6	-1.8	-1.5	1	1
RVBD_0054	-	single-strand DNA-binding protein Ssb	5	0	0	0	0	1	1
RVBD_0055	-	30S ribosomal protein S18 RpsR1	4	1.2	0.5	-1.18	-0.7	0.7063	1
RVBD_0056	-	50S ribosomal protein L9 RplI	7	20.3	12.4	-0.71	-7.9	0.3975	1
RVBD_0057	-	hypothetical protein	15	39.5	71.5	0.86	32	0.9191	1
RVBD_0058	-	replicative DNA helicase DnaB	36	0	0	0	0	1	1
RVBD_0059	-	hypothetical protein	16	170.6	132.8	-0.36	-37.8	0.5909	1
RVBD_0060	-	hypothetical protein	21	0.1	0	-0.18	-0.1	1	1
RVBD_0061c	-	hypothetical protein	6	52.4	35.8	-0.55	-16.5	0.0914	0.68284
RVBD_0062	-	cellulase CelA1	19	176.4	191.3	0.12	14.9	0.8465	1
RVBD_0063	-	oxidoreductase	21	128.4	98.4	-0.38	-30	0.4672	1
RVBD_0064	-	transmembrane protein	64	84.5	64	-0.4	-20.5	0.411	1
RVBD_0064A	-	antitoxin VapB1	3	551.3	528.4	-0.06	-22.8	0.8303	1
RVBD_0065	-	toxin VapC1	7	108	96.6	-0.16	-11.4	0.8087	1
RVBD_0066c	-	isocitrate dehydrogenase Icd2	33	2.4	3.5	0.56	1.1	0.8945	1
RVBD_0067c	-	transcriptional regulator TetR-family	11	6.5	7.8	0.26	1.3	0.7362	1
RVBD_0068	-	oxidoreductase	11	118.7	135.5	0.19	16.8	0.8954	1
RVBD_0069c	-	l-serine dehydratase SdaA	11	54.3	35.1	-0.63	-19.2	0.364	1
RVBD_0070c	-	serine hydroxymethyltransferase GlyA2	16	153.9	131.7	-0.22	-22.1	0.7424	1
RVBD_0071	-	RNA-directed DNA polymerase	8	205.4	224.4	0.13	19	0.9189	1
RVBD_0072	-	glutamine-transport ABC transporter transmembrane protein	16	402.2	629.7	0.65	227.6	0.9887	1
RVBD_0073	-	glutamine-transport ABC transporter ATP-binding protein	13	158.7	152.2	-0.06	-6.5	0.9451	1
RVBD_0074	-	hypothetical protein	14	378.8	317.2	-0.26	-61.6	0.7097	1
RVBD_0075	-	cystathionine beta-lyase	22	282.4	192.1	-0.56	-90.3	0.8809	1
RVBD_0076c	-	membrane protein	3	148.4	250.9	0.76	102.5	0.4623	1
RVBD_0077c	-	oxidoreductase	11	118.3	71	-0.74	-47.2	0.3795	1
RVBD_0078	-	transcriptional regulator	7	33.7	43.8	0.38	10.1	0.9885	1
RVBD_0078A	-	hypothetical protein	9	152.4	52.9	-1.53	-99.5	0.0529	0.51948
RVBD_0078B	-	hypothetical protein	2	353.9	147.3	-1.26	-206.6	0.846	1
RVBD_0079	-	hypothetical protein	13	83.2	48.7	-0.77	-34.5	0.2416	0.98395
RVBD_0080	-	hypothetical protein	3	136.5	47.6	-1.52	-89	0.0603	0.54293
RVBD_0081	-	ArsR family transcriptional regulator	5	244.5	173.1	-0.5	-71.4	0.4355	1
RVBD_0082	-	oxidoreductase	7	30	7.7	-1.97	-22.3	0.0641	0.55756
RVBD_0083	-	oxidoreductase	20	280.5	497.8	0.83	217.3	0.3232	1
RVBD_0084	-	formate hydrogenlyase HycD	7	26.3	35.2	0.42	8.9	0.7194	1
RVBD_0085	-	hydrogenase HycP	3	12.2	44.6	1.88	32.5	0.4076	1
RVBD_0086	-	hydrogenase HycQ	14	56.9	84.5	0.57	27.7	0.674	1
RVBD_0087	-	formate hydrogenase HycE	22	43.3	9.3	-2.21	-33.9	0.0623	0.54988
RVBD_0088	-	polyketide cyclase/dehydrase	11	26.3	27.3	0.05	1	0.9564	1
RVBD_0089	-	methyltransferase	9	131.6	384	1.54	252.3	0.2573	0.99529
RVBD_0090	-	membrane protein	12	151.4	243.7	0.69	92.3	0.2836	1
RVBD_0091	-	bifunctional MTA/SAH nucleosidase Mtn	11	319.1	186.8	-0.77	-132.3	0.2856	1
RVBD_0092	-	cation transporter P-type ATPase CtpA	27	77	20.3	-1.93	-56.7	0.0004	0.01899
RVBD_0093c	-	membrane protein	7	47.5	11.2	-2.08	-36.3	0.0092	0.18848
RVBD_0094c	-	hypothetical protein	14	272.5	194.9	-0.48	-77.5	0.3224	1
RVBD_0095c	-	hypothetical protein	7	5.9	5.7	-0.04	-0.2	1	1
RVBD_0096	-	PPE family protein PPE1	30	1	1.3	0.44	0.3	0.4464	1
RVBD_0097	-	oxidoreductase	24	87.1	108.5	0.32	21.5	0.4243	1
RVBD_0098	-	fatty-acyl-CoA thioesterase type III FcoT	10	91.2	61	-0.58	-30.2	0.9479	1
RVBD_0099	-	fatty-acid-CoA ligase FadD10	30	46.6	20	-1.22	-26.7	0.599	1
RVBD_0100	-	hypothetical protein	3	156.6	295.8	0.92	139.3	0.4325	1
RVBD_0101	-	peptide synthetase Nrp	103	81.5	45.5	-0.84	-36	0.0113	0.21114
RVBD_0102	-	membrane protein	38	0	0	0	0	1	1
RVBD_0103c	-	cation-transporter P-type ATPase CtpB	28	181.8	214.7	0.24	32.9	0.699	1
RVBD_0104	-	hypothetical protein	25	512.8	106.8	-2.26	-405.9	0.0047	0.11741
RVBD_0105c	-	50S ribosomal protein L28 RpmB1	5	50.5	806.2	4	755.7	0.0319	0.40487
RVBD_0106	-	hypothetical protein	10	134.7	141.8	0.07	7	0.9066	1
RVBD_0107c	-	cation-transporter P-type ATPase CtpI	59	77.6	93.1	0.26	15.5	0.5438	1
RVBD_0108c	-	hypothetical protein	2	533.4	274.7	-0.96	-258.6	0.319	1
RVBD_0109	-	PE-PGRS family protein PE_PGRS1	25	34.1	50.9	0.58	16.8	0.4299	1
RVBD_0110	-	integral membrane protein	13	295.3	478.4	0.7	183.1	0.4823	1
RVBD_0247c	-	succinate dehydrogenase [iron-sulfur subunit]	9	63.7	0	-6.02	-63.7	0.0008	0.03165
RVBD_0112	-	GDP-mannose 4,6-dehydratase Gca	29	45.2	70.8	0.65	25.5	0.2498	0.99213
RVBD_0113	-	sedoheptulose-7-phosphate isomerase GmhA	12	22.7	35.7	0.66	13.1	0.6089	1
RVBD_0114	-	d-alpha,beta-d-heptose-1,7-biphosphate phosphatase GmhB	9	325.1	321	-0.02	-4.1	0.9804	1
RVBD_0115	-	d-alpha-d-heptose-7-phosphate kinase HddA	17	157.2	1047.1	2.74	889.9	0.0327	0.4086
RVBD_0116c	-	l,d-transpeptidase LdtA	15	133.7	37.6	-1.83	-96.1	0	0
RVBD_0117	-	oxidative stress response regulatory protein OxyS	16	165.6	48.7	-1.77	-116.9	0.2224	0.94827
RVBD_0118c	-	oxalyl-CoA decarboxylase OxcA	25	54.7	32.7	-0.74	-22	0.1471	0.80995
RVBD_0119	-	fatty-acid-CoA ligase FadD7	13	14.7	0.4	-5.03	-14.3	0.0118	0.21746
RVBD_0120c	-	elongation factor G FusA2	25	50.9	48.7	-0.07	-2.3	0.9246	1
RVBD_0121c	-	hypothetical protein	10	23.8	28.4	0.25	4.6	0.7467	1
RVBD_0122	-	hypothetical protein	9	27	2.5	-3.43	-24.5	0.3991	1
RVBD_0123	-	hypothetical protein	7	2.5	0	-1.81	-2.5	0.1012	0.70059
RVBD_0124	-	PE-PGRS family protein PE_PGRS2	11	88.7	103.3	0.22	14.6	0.8166	1
RVBD_0125	-	serine protease PepA	9	90.2	86.2	-0.07	-4	0.9218	1
RVBD_0126	-	trehalose synthase TreS	29	5.5	7.8	0.5	2.3	0.1331	0.78767
RVBD_0127	-	maltokinase Mak	28	2	3.5	0.81	1.5	0.1425	0.80102
RVBD_0128	-	transmembrane protein	17	225.9	264	0.23	38.1	0.4403	1
RVBD_0129c	-	6-O-acylglucoside esterase/glucoside 6-O-acyltransferase FbpC	27	81.2	288.4	1.83	207.2	0.0085	0.18151
RVBD_0130	-	3-hydroxyl-thioester dehydratase	3	253.8	137	-0.89	-116.8	0.5986	1
RVBD_0131c	-	acyl-CoA dehydrogenase FadE1	17	159.4	126.7	-0.33	-32.7	0.6784	1
RVBD_0132c	-	F420-dependent glucose-6-phosphate dehydrogenase Fgd2	14	239.6	1996.3	3.06	1756.7	0.1825	0.89547
RVBD_0133	-	N-acetyltransferase	6	390.3	317.1	-0.3	-73.1	0.4873	1
RVBD_0134	-	epoxide hydrolase EphF	11	288	543.4	0.92	255.4	0.1623	0.85181
RVBD_0135c	-	transcriptional regulator	11	20.1	1.5	-3.72	-18.6	0.0226	0.33412
RVBD_0136	-	cytochrome P450 138 Cyp138	22	520.4	316.2	-0.72	-204.2	0.1262	0.77123
RVBD_0137c	-	peptide methionine sulfoxide reductase MsrA	11	69.2	28.8	-1.26	-40.4	0.013	0.23319
RVBD_0138	-	hypothetical protein	6	494.9	405	-0.29	-89.8	0.5883	1
RVBD_0139	-	oxidoreductase	12	326.3	936	1.52	609.7	0.1578	0.83911
RVBD_0140	-	hypothetical protein	15	301.3	397.4	0.4	96.1	0.5983	1
RVBD_0141c	-	hypothetical protein	8	387.5	474	0.29	86.5	0.7956	1
RVBD_0142	-	hypothetical protein	5	302.5	277	-0.13	-25.5	0.856	1
RVBD_0143c	-	CIC family chloride channel protein	25	160.3	176.4	0.14	16.1	0.8635	1
RVBD_0144	-	transcriptional regulator TetR-family	14	410.1	3403.7	3.05	2993.6	0.369	1
RVBD_0145	-	s-adenosylmethionine-dependent methyltransferase	14	267.1	208.1	-0.36	-59.1	0.513	1
RVBD_0146	-	s-adenosylmethionine-dependent methyltransferase	15	308.6	198.8	-0.63	-109.8	0.6085	1
RVBD_0147	-	aldehyde dehydrogenase (NAD+)	23	329.7	891.9	1.44	562.2	0.1991	0.91851
RVBD_0148	-	oxidoreductase	15	219	580.5	1.41	361.5	0.1189	0.74232
RVBD_0149	-	NADPH2:quinone reductase	19	269.3	382.8	0.51	113.5	0.4209	1
RVBD_0150c	-	hypothetical protein	4	62.3	14.1	-2.14	-48.2	0.0963	0.69281
RVBD_0151c	-	PE family protein PE1	40	341.2	222	-0.62	-119.2	0.1344	0.78793
RVBD_0152c	-	PE family protein PE2	35	278	434	0.64	156.1	0.0673	0.57304
RVBD_0153c	-	phosphotyrosine protein phosphatase PtpB	11	168.2	506.3	1.59	338.1	0.2721	1
RVBD_0154c	-	acyl-CoA dehydrogenase FadE2	11	171.7	167.4	-0.04	-4.4	0.9269	1
RVBD_0211	-	iron-regulated phosphoenolpyruvate carboxykinase PckA	22	133.4	2.9	-5.53	-130.5	0	0
RVBD_0156	-	NAD(P) transhydrogenase subunit alpha PntAb	0	0	0	0	0	1	1
RVBD_0208c	-	methyltransferase	10	9.4	0.2	-5.48	-9.2	0.0007	0.02974
RVBD_0157A	-	hypothetical protein	5	17.4	27.9	0.68	10.5	0.94	1
RVBD_0158	-	transcriptional regulator TetR-family	15	179	49.5	-1.85	-129.5	0.0011	0.04073
RVBD_0159c	-	PE family protein PE3	48	461.1	578.6	0.33	117.6	0.3833	1
RVBD_0160c	-	PE family protein PE4	41	230.3	664.7	1.53	434.4	0.4234	1
RVBD_0161	-	oxidoreductase	16	289.4	602.6	1.06	313.2	0.6698	1
RVBD_0162c	-	zinc-type alcohol dehydrogenase AdhE1	15	71.3	46.3	-0.62	-25.1	0.3207	1
RVBD_0163	-	acyl-CoA thioester hydrolase	9	204.2	218.9	0.1	14.7	0.8147	1
RVBD_0164	-	hypothetical protein	8	124.2	84.7	-0.55	-39.4	0.4161	1
RVBD_0165c	-	transcriptional regulator Mce1R	5	111.3	115.6	0.05	4.3	0.8733	1
RVBD_0166	-	fatty-acid-CoA ligase FadD5	23	205.8	151.6	-0.44	-54.1	0.4815	1
RVBD_0167	-	ABC transporter permease YrbE1A	6	266.3	167.9	-0.67	-98.4	0.3044	1
RVBD_0168	-	ABC transporter permease YrbE1B	13	333.3	387.2	0.22	53.9	0.6619	1
RVBD_0169	-	MCE-family protein Mce1A	33	200	1297.4	2.7	1097.4	0.1199	0.74334
RVBD_0170	-	MCE-family protein Mce1B	16	449.7	124	-1.86	-325.7	0.0181	0.2876
RVBD_0171	-	MCE-family protein Mce1C	23	182.5	631.1	1.79	448.6	0.9312	1
RVBD_0172	-	MCE-family protein Mce1D	31	181.4	172.4	-0.07	-9	0.8479	1
RVBD_0173	-	MCE-family lipoprotein LprK	15	207.2	105.5	-0.97	-101.7	0.1533	0.83161
RVBD_0174	-	MCE-family protein Mce1F	28	313.8	450.6	0.52	136.8	0.5726	1
RVBD_0175	-	MCE-associated membrane protein	9	128.5	212.9	0.73	84.4	0.8195	1
RVBD_0176	-	MCE-associated membrane protein	15	238.9	204.4	-0.23	-34.5	0.5855	1
RVBD_0177	-	MCE-associated membrane protein	11	40.8	35.8	-0.19	-5	0.7727	1
RVBD_0178	-	MCE-associated membrane protein	11	165.2	125.7	-0.39	-39.5	0.601	1
RVBD_0179c	-	lipoprotein LprO	22	194.7	404.9	1.06	210.3	0.0336	0.41726
RVBD_0998	-	hypothetical protein	11	275.3	6.8	-5.35	-268.5	0	0
RVBD_0181c	-	hypothetical protein	14	91.6	173.6	0.92	82	0.384	1
RVBD_0182c	-	alternative RNA polymerase sigma factor SigG	19	222.4	210.2	-0.08	-12.3	0.8118	1
RVBD_0183	-	lysophospholipase	14	270.7	335.7	0.31	65	0.501	1
RVBD_0184	-	hypothetical protein	11	120.1	142.4	0.25	22.3	0.7319	1
RVBD_0185	-	hypothetical protein	9	13.2	25.7	0.96	12.5	0.9502	1
RVBD_0186	-	beta-glucosidase BglS	32	167	75.5	-1.15	-91.5	0.4628	1
RVBD_0186Ac	-	metallothionein MymT	3	185.2	12.8	-3.86	-172.4	0.0736	0.59769
RVBD_0187	-	O-methyltransferase	7	143.2	135.2	-0.08	-8.1	0.9293	1
RVBD_0188	-	transmembrane protein	8	89.3	750.2	3.07	660.9	0.0364	0.43336
RVBD_0189c	-	dihydroxy-acid dehydratase IlvD	18	0	0	0	0	1	1
RVBD_1807	-	PPE family protein PPE31	17	72.1	2	-5.21	-70.2	0	0
RVBD_0191	-	integral membrane protein	17	374	316.2	-0.24	-57.8	0.5884	1
RVBD_0192	-	hypothetical protein	11	301.2	203.8	-0.56	-97.4	0.2609	0.99704
RVBD_0192A	-	secreted protein	2	99	371.1	1.91	272.1	0.7199	1
RVBD_0193c	-	hypothetical protein	32	233	999.5	2.1	766.5	0.137	0.7899
RVBD_0194	-	transmembrane multidrug efflux pump	48	310.8	333.3	0.1	22.5	0.6917	1
RVBD_0195	-	two-component system transcriptional regulator, LuxR-family	6	207.4	260.6	0.33	53.2	0.9422	1
RVBD_0196	-	transcriptional regulator	7	258.7	202.3	-0.35	-56.4	0.6122	1
RVBD_0197	-	oxidoreductase	29	109	150.7	0.47	41.7	0.5703	1
RVBD_0198c	-	zinc metalloprotease Zmp1	39	144.1	234.4	0.7	90.2	0.4679	1
RVBD_0199	-	membrane protein	12	135.1	121.9	-0.15	-13.3	0.7668	1
RVBD_0200	-	transmembrane protein	7	106.2	37.9	-1.48	-68.2	0.2211	0.94827
RVBD_0201c	-	hypothetical protein	7	128.6	65.6	-0.97	-63	0.1742	0.88145
RVBD_0202c	-	transmembrane transporter MmpL11	36	30.9	54.2	0.81	23.3	0.1165	0.73583
RVBD_0203	-	exported protein	3	100.8	80.4	-0.33	-20.4	0.461	1
RVBD_0244c	-	acyl-CoA dehydrogenase FadE5	21	39.1	1.2	-5	-37.9	0	0
RVBD_0205	-	membrane protein	12	104.1	85.8	-0.28	-18.3	0.5252	1
RVBD_0206c	-	transmembrane transporter MmpL3	27	2.4	0.1	-4.44	-2.2	0.3993	1
RVBD_0207c	-	hypothetical protein	9	157.1	370.7	1.24	213.6	0.3294	1
RVBD_0860	-	fatty oxidation protein FadB	21	31.4	1.1	-4.79	-30.3	0	0
RVBD_0209	-	hypothetical protein	14	133.8	69.5	-0.95	-64.3	0.1315	0.78767
RVBD_0210	-	hypothetical protein	12	194.7	1407.7	2.85	1213	0.1455	0.80554
RVBD_3318	-	succinate dehydrogenase [flavoprotein subunit] SdhA	28	125	4.8	-4.71	-120.2	0	0
RVBD_0212c	-	transcriptional regulator AsnC-family	6	219.3	283.5	0.37	64.2	0.5972	1
RVBD_0213c	-	methyltransferase	30	295.3	336	0.19	40.6	0.6663	1
RVBD_0214	-	fatty-acid-CoA ligase FadD4	31	207.7	201.9	-0.04	-5.8	0.938	1
RVBD_0215c	-	acyl-CoA dehydrogenase FadE3	14	263.1	290.6	0.14	27.5	0.8231	1
RVBD_0216	-	double hotdog hydratase	19	35.8	22	-0.71	-13.8	0.2716	1
RVBD_0217c	-	esterase LipW	19	101.7	113	0.15	11.3	0.7191	1
RVBD_0218	-	transmembrane protein	18	144.2	163.5	0.18	19.3	0.7406	1
RVBD_0219	-	transmembrane protein	11	57.5	78.2	0.44	20.8	0.4312	1
RVBD_0220	-	esterase LipC	22	199.1	167.9	-0.25	-31.2	0.6962	1
RVBD_0221	-	diacylglycerol acyltransferase	25	130.4	188.7	0.53	58.3	0.3605	1
RVBD_0222	-	enoyl-CoA hydratase EchA1	8	122.8	72.1	-0.77	-50.7	0.1947	0.91267
RVBD_0223c	-	aldehyde dehydrogenase (NAD+)	22	96	117.4	0.29	21.4	0.767	1
RVBD_0224c	-	methyltransferase	14	0	0	0	0	1	1
RVBD_0225	-	glycosyltransferase	20	0	0	0	0	1	1
RVBD_0226c	-	transmembrane protein	23	0	0	0	0	1	1
RVBD_0227c	-	membrane protein	21	0	0	0	0	1	1
RVBD_0228	-	membrane acyltransferase	13	0	0	0	0	1	1
RVBD_0229Ac	-	antitoxin	2	8.5	1.1	-3	-7.4	0.4008	1
RVBD_0229c	-	toxin	6	209	111.3	-0.91	-97.7	0.2525	0.99213
RVBD_0230c	-	phosphotriesterase Php	13	219.8	118.4	-0.89	-101.5	0.032	0.40487
RVBD_0231	-	acyl-CoA dehydrogenase FadE4	33	275.5	360.5	0.39	85	0.8219	1
RVBD_0232	-	transcriptional regulator TetR/AcrR-family	9	297.9	122.1	-1.29	-175.8	0.195	0.91302
RVBD_0233	-	ribonucleoside-diphosphate reductase NrdB	11	154.5	169.3	0.13	14.8	0.8089	1
RVBD_0234c	-	succinate-semialdehyde dehydrogenase [NADP] dependent GabD1	19	49.1	7.7	-2.67	-41.4	0.0091	0.18739
RVBD_0235c	-	transmembrane protein	22	46.4	23	-1.02	-23.5	0.1393	0.79246
RVBD_0236A	-	decaprenol phosphoarabinose-dependent alpha-1,3-branching arabinosyltransferase	2	0	0	0	0	1	1
RVBD_0236c	-	arabinofuranosyltransferase AftD	34	0	0	0	0	1	1
RVBD_0237	-	lipoprotein LpqI	12	41.5	43.3	0.06	1.8	0.9396	1
RVBD_0238	-	transcriptional regulator TetR-family	11	7.5	7.5	-0.01	-0.1	0.989	1
RVBD_0239	-	antitoxin VapB24	2	37.2	66.8	0.84	29.6	0.8743	1
RVBD_0240	-	toxin VapC24	6	243.7	404	0.73	160.3	0.2159	0.93999
RVBD_0241c	-	3-hydroxyacyl-thioester dehydratase HtdX	13	20.8	11.9	-0.81	-8.9	0.4969	1
RVBD_0242c	-	3-oxoacyl-[acyl-carrier protein] reductase FabG4	11	28.4	3.7	-2.92	-24.7	0.0068	0.15332
RVBD_0243	-	acetyl-CoA acyltransferase FadA2	18	55.6	9.4	-2.57	-46.2	0.0166	0.27458
RVBD_1096	-	glycosyl hydrolase	16	62.7	2.4	-4.68	-60.2	0	0
RVBD_0245	-	oxidoreductase	4	162.9	145.3	-0.16	-17.6	0.7492	1
RVBD_0246	-	integral membrane protein	29	171.3	243.3	0.51	72	0.8973	1
RVBD_2613c	-	AP-4-A phosphorylase	9	30.6	1.3	-4.55	-29.3	0.0014	0.04913
RVBD_0180c	-	YhgE/Pip domain-containing protein	27	28.5	1.3	-4.48	-27.2	0	0
RVBD_2140c	-	hypothetical protein	9	82.4	3.7	-4.47	-78.7	0	0
RVBD_0250c	-	hypothetical protein	3	73	35	-1.06	-38	0.1791	0.88693
RVBD_0251c	-	heat shock protein Hsp	5	428.6	587.5	0.45	158.8	0.962	1
RVBD_0252	-	nitrite reductase [NAD(P)H] large subunit NirB	38	115.4	173.8	0.59	58.5	0.9992	1
RVBD_0253	-	nitrite reductase [NAD(P)H] small subunit NirD	6	132.7	63.8	-1.06	-68.9	0.0381	0.44535
RVBD_0254c	-	adenosylcobinamide kinase/adenosylcobinamide-phosphate guanylyltransferase CobU	5	229.6	111.9	-1.04	-117.7	0.2026	0.91851
RVBD_0255c	-	cobyric acid synthase CobQ1	13	181.3	90.7	-1	-90.6	0.4523	1
RVBD_0256c	-	PPE family protein PPE2	31	278	1933.8	2.8	1655.8	0.3578	1
RVBD_0257	-	hypothetical protein	3	362.8	1175.3	1.7	812.5	0.3133	1
RVBD_0258c	-	hypothetical protein	6	32.9	5.8	-2.5	-27.1	0.0578	0.54293
RVBD_0259c	-	hypothetical protein	7	30.2	50.1	0.73	19.8	0.8418	1
RVBD_0260c	-	transcriptional regulator	18	37.8	25.3	-0.58	-12.5	0.4492	1
RVBD_0261c	-	integral membrane nitrite extrusion protein NarK3	22	68.7	37.9	-0.86	-30.8	0.5327	1
RVBD_0262c	-	aminoglycoside 2'-N-acetyltransferase Aac	6	8.7	2.4	-1.86	-6.3	0.7048	1
RVBD_0263c	-	allophanate hydrolase	15	51.4	40.1	-0.36	-11.3	0.5621	1
RVBD_0264c	-	hypothetical protein	9	153.2	196.1	0.36	42.9	0.9293	1
RVBD_0265c	-	iron complex transporter substrate-binding protein	9	154.5	319.1	1.05	164.6	0.2419	0.98418
RVBD_0266c	-	5-oxoprolinase OplA	38	196.6	236.9	0.27	40.3	0.6147	1
RVBD_0267	-	integral membrane nitrite extrusion protein NarU	11	187.1	375.5	1.01	188.5	0.4092	1
RVBD_0268c	-	prevent-host-death family protein	12	331.8	336.2	0.02	4.4	0.968	1
RVBD_0269c	-	DNA polymerase LigD	10	200.2	238.3	0.25	38.1	0.6321	1
RVBD_0270	-	fatty-acid-CoA ligase FadD2	21	78.2	190.4	1.28	112.2	0.0005	0.02293
RVBD_0271c	-	acyl-CoA dehydrogenase FadE6	25	153.6	109.1	-0.49	-44.5	0.348	1
RVBD_0272c	-	hypothetical protein	15	45.6	157.3	1.79	111.7	0.5655	1
RVBD_0273c	-	transcriptional regulator	15	51.5	7.9	-2.71	-43.6	0.0045	0.11495
RVBD_0274	-	glyoxalase/bleomycin resistance protein/dioxygenase	8	151.5	177.9	0.23	26.4	0.9501	1
RVBD_0275c	-	transcriptional regulator TetR-family	7	246.9	221.7	-0.16	-25.2	0.8508	1
RVBD_0276	-	hypothetical protein	17	187.8	81	-1.21	-106.9	0.0591	0.54293
RVBD_0277Ac	-	antitoxin	4	183.6	162.5	-0.18	-21.1	0.7875	1
RVBD_0277c	-	toxin VapC25	5	45.3	38.2	-0.25	-7.1	0.8077	1
RVBD_0278c	-	PE-PGRS family protein PE_PGRS3	24	52.1	59	0.18	7	0.7814	1
RVBD_0279c	-	PE-PGRS family protein PE_PGRS4	18	28.2	65.2	1.21	37.1	0.1974	0.91622
RVBD_0280	-	PPE family protein PPE3	26	78.1	82.6	0.08	4.6	0.8786	1
RVBD_0281	-	s-adenosylmethionine-dependent methyltransferase	12	185.4	280.3	0.6	94.9	0.2542	0.99213
RVBD_0282	-	ESX-3 secretion system protein EccA3	19	0	0	0	0	1	1
RVBD_0283	-	ESX-3 secretion system protein EccB3	22	0	0	0	0	1	1
RVBD_0284	-	ESX-3 secretion system protein EccC3	57	0	0	0	0	1	1
RVBD_0285	-	PE family protein PE5	5	0	0	0	0	1	1
RVBD_0286	-	PPE family protein PPE4	28	0	0.1	0.1	0.1	1	1
RVBD_0287	-	ESAT-6 like protein EsxG	3	0	0	0	0	1	1
RVBD_0288	-	antigen 7 EsxH	7	0	0	0	0	1	1
RVBD_0289	-	ESX-3 secretion-associated protein EspG3	13	0	0	0	0	1	1
RVBD_0290	-	ESX-3 secretion system protein EccD3	18	0	0	0	0	1	1
RVBD_0291	-	membrane-anchored mycosin MycP3	12	0	0	0	0	1	1
RVBD_0292	-	ESX-3 secretion system protein EccE3	17	8.4	16.7	0.99	8.3	0.3542	1
RVBD_0293c	-	hypothetical protein	26	93.9	69.8	-0.43	-24.1	0.4753	1
RVBD_0294	-	trans-aconitate methyltransferase Tam	13	73.9	119.7	0.7	45.8	0.8793	1
RVBD_0295c	-	trehalose sulfotransferase	7	10.7	9.3	-0.2	-1.4	0.6941	1
RVBD_0296c	-	sulfatase	42	124.2	129.2	0.06	5	0.9456	1
RVBD_0297	-	PE-PGRS family protein PE_PGRS5	14	58.3	76.6	0.39	18.3	0.4788	1
RVBD_0298	-	antitoxin	5	197.9	45.1	-2.13	-152.8	0.2115	0.93588
RVBD_0299	-	toxin	2	149.2	405.4	1.44	256.3	1	1
RVBD_0300	-	antitoxin VapB2	4	766.5	459.3	-0.74	-307.2	0.257	0.99529
RVBD_0301	-	toxin VapC2	7	303.5	288.3	-0.07	-15.2	0.8733	1
RVBD_0302	-	transcriptional regulator TetR/AcrR-family	8	263.3	334.9	0.35	71.6	0.5265	1
RVBD_0303	-	light-dependent protochlorophyllide reductase	12	140.2	168.2	0.26	28.1	0.7046	1
RVBD_0304c	-	PPE family protein PPE5	119	218.1	311.2	0.51	93	0.348	1
RVBD_0305c	-	PPE family protein PPE6	53	251.1	257.9	0.04	6.9	0.9187	1
RVBD_0306	-	cob(II)yrinic acid a,c-diamide reductase	6	307.2	233	-0.4	-74.2	0.6969	1
RVBD_0307c	-	hypothetical protein	8	184.2	45.6	-2.01	-138.5	0.0071	0.15745
RVBD_0308	-	integral membrane protein	15	136.2	148.3	0.12	12.1	0.8848	1
RVBD_0309	-	exported protein	11	106.3	105.8	-0.01	-0.5	0.991	1
RVBD_0310c	-	hypothetical protein	12	40.8	65.6	0.69	24.9	0.7867	1
RVBD_0311	-	hypothetical protein	15	77.3	1013.2	3.71	935.9	0.9908	1
RVBD_0312	-	proline and threonine rich protein	19	16.6	21.7	0.39	5.1	0.8156	1
RVBD_0313	-	hypothetical protein	4	301.2	122.3	-1.3	-178.8	0.0598	0.54293
RVBD_0314c	-	membrane protein	7	395.4	387.4	-0.03	-7.9	0.9368	1
RVBD_0315	-	beta-1,3-glucanase	8	154.6	809	2.39	654.4	0.0438	0.47806
RVBD_0316	-	muconolactone delta-isomerase	8	1076.6	145.3	-2.89	-931.3	0.5722	1
RVBD_0317c	-	glycerophosphoryl diester phosphodiesterase GlpQ2	13	152.6	118.8	-0.36	-33.8	0.5956	1
RVBD_0318c	-	ZIP family zinc transporter	6	198.4	379.5	0.94	181	0.5884	1
RVBD_0319	-	pyrrolidone-carboxylate peptidase Pcp	7	104.9	233.8	1.16	128.9	0.1306	0.78672
RVBD_0320	-	exported protein NLP/P60 family member	12	376.2	428.3	0.19	52.1	0.8611	1
RVBD_0321	-	deoxycytidine triphosphate deaminase Dcd	4	239.5	189.4	-0.34	-50.1	0.5991	1
RVBD_0322	-	UDP-glucose 6-dehydrogenase UdgA	21	99.1	131.2	0.41	32.1	0.6336	1
RVBD_0323c	-	hypothetical protein	11	47.3	46.8	-0.02	-0.5	0.9768	1
RVBD_0324	-	transcriptional regulator ArsR-family	11	68.4	74.8	0.13	6.4	0.9974	1
RVBD_0325	-	hypothetical protein	6	144.5	12274	6.41	12129.5	0.3739	1
RVBD_0326	-	hypothetical protein	9	111.2	126.6	0.19	15.5	0.8236	1
RVBD_0327c	-	cytochrome P450 135A1 Cyp135A1	21	97.9	161.6	0.72	63.7	0.4627	1
RVBD_0328	-	transcriptional regulator TetR/AcrR-family	11	80.9	51	-0.67	-29.9	0.594	1
RVBD_0329c	-	hypothetical protein	8	156.4	186.8	0.26	30.4	0.7452	1
RVBD_0330c	-	hypothetical protein	9	266.8	333.9	0.32	67	0.9984	1
RVBD_0331	-	oxidoreductase	18	127.5	1554	3.61	1426.5	0.308	1
RVBD_0332	-	hypothetical protein	8	86.6	97.4	0.17	10.8	0.7282	1
RVBD_0333	-	hypothetical protein	4	91.2	128	0.49	36.8	0.9877	1
RVBD_0334	-	glucose-1-phosphate thymidylyltransferase RmlA	15	0	0	0	0	1	1
RVBD_0335c	-	PE family protein PE6	1	0	5.8	2.78	5.8	1	1
RVBD_0336	-	13E12 repeat family protein	18	690.9	393	-0.81	-297.9	0.6386	1
RVBD_0337c	-	aspartate aminotransferase AspC	20	0	0	0	0	1	1
RVBD_0338c	-	oxidoreductase	35	0.1	0	-0.1	-0.1	1	1
RVBD_0339c	-	transcriptional regulator	26	90.6	110	0.28	19.4	0.6412	1
RVBD_0340	-	hypothetical protein	4	49	38.6	-0.34	-10.4	0.4938	1
RVBD_0341	-	isoniazid inducible protein IniB	15	101.5	367.2	1.85	265.6	0.2216	0.94827
RVBD_0342	-	isoniazid inducible protein IniA	24	136	216.8	0.67	80.8	0.8135	1
RVBD_0343	-	isoniazid inducible protein IniC	10	141.9	122	-0.22	-19.8	0.6724	1
RVBD_0344c	-	lipoprotein LpqJ	10	124.7	112.6	-0.15	-12.1	0.738	1
RVBD_0345	-	hypothetical protein	7	304.4	204.3	-0.58	-100.1	0.8532	1
RVBD_0346c	-	l-asparagine permease AnsP2	26	320.6	480.3	0.58	159.7	0.2225	0.94827
RVBD_0347	-	membrane protein	15	0	0	0	0	1	1
RVBD_0348	-	transcriptional regulator	16	6.4	3.9	-0.72	-2.5	0.2354	0.97592
RVBD_0349	-	hypothetical protein	8	278.9	262.5	-0.09	-16.4	0.8493	1
RVBD_0350	-	chaperone DnaK	17	0	0	0	0	1	1
RVBD_0351	-	protein GrpE	9	0	0	0	0	1	1
RVBD_0352	-	chaperone DnaJ1	12	1.1	0.7	-0.65	-0.4	0.6475	1
RVBD_0353	-	heat shock protein transcriptional repressor HspR	6	83.5	39.9	-1.06	-43.6	0.492	1
RVBD_0354c	-	PPE family protein PPE7	8	557.3	191.8	-1.54	-365.5	0.0041	0.10745
RVBD_0355c	-	PPE family protein PPE8	154	274.5	351.6	0.36	77	0.2866	1
RVBD_0356c	-	hypothetical protein	8	97.1	72.3	-0.42	-24.8	0.4733	1
RVBD_0357c	-	adenylosuccinate synthetase PurA	23	0	0	0	0	1	1
RVBD_0358	-	hypothetical protein	11	0	0	0	0	1	1
RVBD_0359	-	integral membrane protein	10	280.8	222.7	-0.33	-58.1	0.526	1
RVBD_0360c	-	hypothetical protein	8	134.9	190.5	0.5	55.6	0.5646	1
RVBD_0361	-	membrane protein	8	32.8	8.7	-1.91	-24	0.4008	1
RVBD_0362	-	Mg2+ transport transmembrane protein MgtE	14	125	477.2	1.93	352.2	0.9142	1
RVBD_0363c	-	fructose-bisphosphate aldolase Fba	14	0	0	0	0	1	1
RVBD_0364	-	membrane-associated protein	12	19.7	1	-4.32	-18.7	0.499	1
RVBD_0365c	-	hypothetical protein	19	198.4	1029.5	2.38	831.1	0.8942	1
RVBD_0366c	-	hypothetical protein	5	177.7	124.9	-0.51	-52.8	0.4566	1
RVBD_0367c	-	hypothetical protein	2	60.4	48.1	-0.33	-12.3	0.6537	1
RVBD_0368c	-	hypothetical protein	17	135.2	55.2	-1.29	-80.1	0.0491	0.50553
RVBD_0369c	-	membrane oxidoreductase	7	128.5	48	-1.42	-80.5	0.8048	1
RVBD_0370c	-	oxidoreductase	19	42.3	15	-1.5	-27.3	0.1275	0.77382
RVBD_0371c	-	hypothetical protein	6	37.9	45.5	0.27	7.7	0.7711	1
RVBD_0372c	-	xanthine dehydrogenase accessory factor	6	11.6	1.5	-2.98	-10.1	0.0346	0.42299
RVBD_0373c	-	carbon-monoxide dehydrogenase large subunit	37	42.1	50	0.25	8	0.8759	1
RVBD_0374c	-	carbon-monoxide dehydrogenase small subunit	4	37.2	24.4	-0.6	-12.7	0.4499	1
RVBD_0375c	-	carbon-monoxide dehydrogenase medium subunit	8	42.4	37.7	-0.17	-4.7	0.7902	1
RVBD_0376c	-	xanthine dehydrogenase accessory factor	18	87.3	111	0.35	23.8	0.5962	1
RVBD_0377	-	transcriptional regulator LysR-family	8	139	267.4	0.94	128.4	0.478	1
RVBD_0378	-	glycine rich protein	3	5.9	7.6	0.37	1.7	0.7678	1
RVBD_0379	-	preprotein translocase subunit SecE2	2	424.3	234.3	-0.86	-190	0.4511	1
RVBD_0380c	-	methyltransferase	10	3.1	2.7	-0.19	-0.4	0.8682	1
RVBD_0381c	-	hypothetical protein	17	284.2	10787.5	5.25	10503.2	0.3575	1
RVBD_0382c	-	orotate phosphoribosyltransferase PyrE	12	0	0	0	0	1	1
RVBD_0383c	-	secreted protein	8	0	0	0	0	1	1
RVBD_0384c	-	endopeptidase ATP binding protein chain B ClpB	21	0.5	0.4	-0.38	-0.1	0.7757	1
RVBD_0385	-	oxidoreductase	19	228.3	372.1	0.7	143.8	0.2241	0.95207
RVBD_0386	-	transcriptional regulator LuxR/UhpA-family	41	162.6	192	0.24	29.4	0.5579	1
RVBD_0387c	-	PPE family protein	23	105.6	186.2	0.82	80.7	0.8555	1
RVBD_0389	-	phosphoribosylglycinamide formyltransferase 2 PurT	7	240.3	136	-0.82	-104.3	0.1779	0.88424
RVBD_0390	-	hypothetical protein	6	223.8	115.1	-0.96	-108.7	0.397	1
RVBD_0391	-	O-succinylhomoserine sulfhydrylase MetZ	20	45.1	12.3	-1.87	-32.7	0.0008	0.03165
RVBD_0392c	-	NADH dehydrogenase NdhA	15	138.9	77.5	-0.84	-61.3	0.6593	1
RVBD_0393	-	13E12 repeat family protein	10	186.1	308.7	0.73	122.7	0.6863	1
RVBD_0394c	-	secreted protein	9	165.5	316.7	0.94	151.2	0.2679	1
RVBD_0395	-	hypothetical protein	6	107	172.3	0.69	65.3	0.4731	1
RVBD_0396	-	hypothetical protein	4	125.3	38.9	-1.69	-86.4	0.102	0.70251
RVBD_0397	-	13E12 repeat family protein	3	166.3	110.1	-0.59	-56.2	0.4489	1
RVBD_0397A	-	hypothetical protein	7	102.7	102.4	0	-0.3	0.9981	1
RVBD_0398c	-	secreted protein	4	136.6	35	-1.97	-101.7	0.3023	1
RVBD_0399c	-	lipoprotein LpqK	23	48.9	140.1	1.52	91.2	0.8227	1
RVBD_0400c	-	acyl-CoA dehydrogenase FadE7	10	19.4	5.3	-1.87	-14.1	0.01	0.19688
RVBD_0401	-	transmembrane protein	3	5.5	0	-2.71	-5.5	0.4929	1
RVBD_0402c	-	transmembrane transporter MmpL1	48	100.7	80.6	-0.32	-20	0.3945	1
RVBD_0403c	-	membrane protein MmpS1	7	145.3	82.3	-0.82	-63	0.2713	1
RVBD_0404	-	fatty-acid-AMP ligase FadD30	80	43.3	36.7	-0.24	-6.6	0.6612	1
RVBD_0405	-	polyketide synthase Pks6	103	95.4	83.7	-0.19	-11.6	0.6342	1
RVBD_0406c	-	beta-lactamase like protein	13	414.5	279.8	-0.57	-134.7	0.6956	1
RVBD_0859	-	acyl-CoA thiolase FadA	7	77.1	3.5	-4.45	-73.6	0.0003	0.01459
RVBD_0408	-	phosphate acetyltransferase Pta	38	129.2	27.9	-2.21	-101.3	0.0085	0.18151
RVBD_0409	-	acetate kinase AckA	16	78	43	-0.86	-34.9	0.3271	1
RVBD_0410c	-	serine/threonine-protein kinase PknG	29	1.5	3.3	1.13	1.8	0.0439	0.47806
RVBD_0411c	-	glutamine-binding lipoprotein GlnH	8	1.2	2.2	0.87	1	0.4113	1
RVBD_0412c	-	membrane protein	21	1.7	4.8	1.52	3.1	0.0361	0.43234
RVBD_0413	-	mutator protein MutT3	5	201	185.9	-0.11	-15.1	0.8011	1
RVBD_0414c	-	thiamine-phosphate pyrophosphorylase ThiE	9	0	0	0	0	1	1
RVBD_0415	-	glycine oxidase ThiO	11	0	0	0	0	1	1
RVBD_0416	-	thiamine biosynthesis protein ThiS	4	0	0	0	0	1	1
RVBD_0417	-	thiamine biosynthesis protein ThiG	14	0	0	0	0	1	1
RVBD_0418	-	lipoprotein aminopeptidase LpqL	27	82.6	31.5	-1.39	-51.1	0.044	0.47806
RVBD_0419	-	lipoprotein peptidase LpqM	18	86.4	118.2	0.45	31.9	0.7603	1
RVBD_0420c	-	transmembrane protein	7	274.2	206.7	-0.41	-67.6	0.603	1
RVBD_0421c	-	hypothetical protein	8	16.9	12	-0.49	-4.9	0.6953	1
RVBD_0422c	-	phosphomethylpyrimidine kinase ThiD	14	0	0	0	0	1	1
RVBD_0423c	-	thiamine biosynthesis protein ThiC	19	0	0	0	0	1	1
RVBD_0424c	-	hypothetical protein	8	508.8	130.6	-1.96	-378.2	0.0045	0.11495
RVBD_0425c	-	HAD ATPase, P-type, family IC CtpH	34	152.3	322.9	1.08	170.6	0.0666	0.56949
RVBD_0426c	-	transmembrane protein	2	414.5	333.2	-0.32	-81.4	0.6125	1
RVBD_0427c	-	exodeoxyribonuclease III protein XthA	13	150	75.3	-0.99	-74.6	0.1633	0.85484
RVBD_0428c	-	N-acetyltransferase	12	236.5	746.7	1.66	510.2	0.5583	1
RVBD_0429c	-	polypeptide deformylase Def	8	0	0	0	0	1	1
RVBD_0430	-	hypothetical protein	3	0	0	0	0	1	1
RVBD_0431	-	hypothetical protein	9	11.4	117.4	3.36	106	0.4372	1
RVBD_0432	-	periplasmic superoxide dismutase [Cu-Zn] SodC	12	189.8	172.7	-0.14	-17.1	0.8384	1
RVBD_0433	-	carboxylate-amine ligase	22	138.5	301.1	1.12	162.6	0.1265	0.77123
RVBD_0434	-	hypothetical protein	13	227.5	475.1	1.06	247.6	0.1103	0.72048
RVBD_0435c	-	transitional endoplasmic reticulum ATPase	21	209.6	187.6	-0.16	-22	0.8019	1
RVBD_0436c	-	CDP-diacylglycerol-serine O-phosphatidyltransferase PssA	16	17.9	6.2	-1.54	-11.7	0.2373	0.97629
RVBD_0437c	-	phosphatidylserine decarboxylase Psd	8	16.9	18.2	0.11	1.4	0.999	1
RVBD_0438c	-	molybdopterin biosynthesis protein MoeA2	13	126	61	-1.05	-65	0.0556	0.53302
RVBD_0439c	-	oxidoreductase	18	198.4	200.7	0.02	2.3	0.9732	1
RVBD_0440	-	chaperonin 2 GroEL2	11	0	0	0	0	1	1
RVBD_0441c	-	hypothetical protein	7	171.8	108.8	-0.66	-63	0.3533	1
RVBD_0442c	-	PPE family protein PPE10	22	200	131.7	-0.6	-68.2	0.0343	0.42206
RVBD_0443	-	hypothetical protein	12	302.1	301.5	0	-0.6	0.9963	1
RVBD_0444c	-	anti-sigma factor RskA	7	158.2	187.4	0.24	29.1	0.877	1
RVBD_0445c	-	RNA polymerase sigma factor SigK	10	185.8	301.4	0.7	115.7	0.2658	0.99998
RVBD_0446c	-	transmembrane protein	15	229.9	219.7	-0.07	-10.3	0.882	1
RVBD_0447c	-	cyclopropane-fatty-acyl-phospholipid synthase UfaA1	25	182.7	494.9	1.44	312.2	0.2237	0.9518
RVBD_0448c	-	hypothetical protein	13	454.5	264.3	-0.78	-190.2	0.1799	0.88851
RVBD_0449c	-	hypothetical protein	23	320.3	316.2	-0.02	-4.1	0.9707	1
RVBD_0450c	-	transmembrane transporter MmpL4	77	31.7	30.2	-0.07	-1.5	0.8778	1
RVBD_0451c	-	membrane protein MmpS4	14	20.8	23.7	0.19	2.9	0.8728	1
RVBD_0452	-	transcriptional regulator	9	50.7	64.5	0.35	13.9	0.7219	1
RVBD_0453	-	PPE family protein PPE11	21	331.3	1173.2	1.82	841.9	0.6181	1
RVBD_0454	-	hypothetical protein	6	235.7	222.2	-0.09	-13.5	0.8522	1
RVBD_0455c	-	hypothetical protein	10	0	0	0	0	1	1
RVBD_0456A	-	toxin MazF1	4	1160.2	111	-3.39	-1049.2	0.0245	0.34941
RVBD_0456B	-	antitoxin MazE1	11	193.4	175.4	-0.14	-18.1	0.7379	1
RVBD_0456c	-	enoyl-CoA hydratase EchA2	9	109	179.8	0.72	70.9	0.3785	1
RVBD_0457c	-	prolyl oligopeptidase	34	132.9	119.1	-0.16	-13.8	0.7928	1
RVBD_0458	-	aldehyde dehydrogenase (NAD+)	18	221.3	282.2	0.35	60.9	0.6882	1
RVBD_0459	-	hypothetical protein	5	178.4	140.8	-0.34	-37.6	0.7797	1
RVBD_0460	-	hydrophobic protein	2	103.3	2096.2	4.34	1992.9	0.7065	1
RVBD_0461	-	transmembrane protein	15	383.6	219.2	-0.81	-164.4	0.2035	0.91871
RVBD_0462	-	dihydrolipoamide dehydrogenase LpdC	25	0	0	0	0	1	1
RVBD_0463	-	membrane protein	3	409.2	275.3	-0.57	-133.9	0.8833	1
RVBD_0464c	-	alkylhydroperoxidase AhpD family core domain-containing protein	14	76.9	174.9	1.19	98	0.6082	1
RVBD_1791	-	PE family protein PE19	6	133	6.1	-4.44	-126.9	0	0
RVBD_0466	-	hypothetical protein	8	411.6	5308.1	3.69	4896.5	0.0067	0.15278
RVBD_0467	-	isocitrate lyase Icl	18	5.7	0	-2.74	-5.7	0.0133	0.23752
RVBD_0248c	-	succinate dehydrogenase [iron-sulfur subunit] SdhA_1	33	147.9	6.8	-4.43	-141.1	0	0
RVBD_0469	-	mycolic acid synthase UmaA	21	72.1	67	-0.11	-5.1	0.8384	1
RVBD_2606c	-	pyridoxine biosynthesis protein SnzP	10	46.8	2.2	-4.43	-44.7	0.0003	0.01459
RVBD_0470c	-	mycolic acid synthase PcaA	10	10.9	2.9	-1.89	-8	0.1054	0.70514
RVBD_0471c	-	hypothetical protein	12	441.7	322	-0.46	-119.7	0.3078	1
RVBD_0472c	-	transcriptional regulator TetR-family	9	86.7	391.4	2.18	304.7	0.064	0.55756
RVBD_0473	-	transmembrane protein	14	171.9	394.3	1.2	222.4	0.1577	0.83911
RVBD_0474	-	transcriptional regulator	7	294.5	217.9	-0.43	-76.5	0.4753	1
RVBD_0475	-	iron-regulated heparin binding hemagglutinin HbhA	9	93.3	69.5	-0.43	-23.8	0.5968	1
RVBD_0476	-	transmembrane protein	5	583.1	790.6	0.44	207.5	0.4963	1
RVBD_0477	-	secreted protein	5	602.6	1411.6	1.23	809	0.3976	1
RVBD_0478	-	deoxyribose-phosphate aldolase DeoC	3	44.9	100.8	1.17	55.9	0.1382	0.79062
RVBD_0479c	-	membrane protein	12	0	0.5	0.58	0.5	1	1
RVBD_0480c	-	hydrolase	14	268.6	326.7	0.28	58.1	0.6585	1
RVBD_0481c	-	hypothetical protein	11	268.2	2048.8	2.93	1780.6	0.0685	0.57717
RVBD_0482	-	UDP-N-acetylenolpyruvoylglucosamine reductase MurB	10	0	0	0	0	1	1
RVBD_0483	-	lipoprotein LprQ	24	328.2	648.2	0.98	320.1	1	1
RVBD_0484c	-	oxidoreductase	8	461.5	494.5	0.1	33	0.8655	1
RVBD_1690	-	lipoprotein LprJ	6	51.8	2.4	-4.4	-49.4	0.0002	0.01048
RVBD_0486	-	glycosyltransferase MshA	11	5.9	4.2	-0.5	-1.7	0.6982	1
RVBD_0487	-	hypothetical protein	9	534.2	326.5	-0.71	-207.7	0.3625	1
RVBD_0488	-	l-lysine exporter	9	430.2	467.7	0.12	37.6	0.8766	1
RVBD_0489	-	phosphoglycerate mutase Gpm1	11	0.2	1.3	2.93	1.2	0.258	0.9955
RVBD_0490	-	two-component system sensor histidine kinase SenX3	16	101.9	254.8	1.32	152.9	0.497	1
RVBD_0491	-	two-component system sensory transduction protein RegX3	8	186.9	247.5	0.4	60.6	0.898	1
RVBD_0492A	-	hypothetical protein	4	412	142.7	-1.53	-269.3	0.0771	0.61376
RVBD_0492c	-	oxidoreductase	14	282.6	207.7	-0.44	-74.9	0.3254	1
RVBD_0493c	-	hypothetical protein	16	168.4	95.2	-0.82	-73.2	0.0758	0.607
RVBD_0494	-	transcriptional regulator GntR-family	6	147.1	121.4	-0.28	-25.8	0.736	1
RVBD_0495c	-	hypothetical protein	11	37.9	64.7	0.77	26.8	0.7459	1
RVBD_0496	-	exopolyphosphatase	8	84.1	153.9	0.87	69.7	0.5459	1
RVBD_0497	-	transmembrane protein	12	85	104.4	0.3	19.4	0.6992	1
RVBD_0498	-	hypothetical protein	11	229.9	269.7	0.23	39.7	0.5664	1
RVBD_0499	-	hypothetical protein	5	134.6	118.4	-0.19	-16.2	0.7656	1
RVBD_0500	-	pyrroline-5-carboxylate reductase ProC	11	0	0	0	0	1	1
RVBD_0500A	-	excisionase	3	200.4	399.6	1	199.2	0.4531	1
RVBD_0500B	-	hypothetical protein	1	60	19.8	-1.6	-40.2	0.5019	1
RVBD_0501	-	UDP-glucose 4-epimerase GalE2	23	211.7	777.9	1.88	566.1	0.2622	0.99704
RVBD_0502	-	hypothetical protein	16	297.4	1246.6	2.07	949.2	0.0099	0.19688
RVBD_0561c	-	oxidoreductase	18	68.1	3.3	-4.38	-64.8	0	0
RVBD_0504c	-	hypothetical protein	8	0	0.7	0.8	0.7	1	1
RVBD_0505c	-	phosphoserine phosphatase SerB1	19	4.9	56.9	3.55	52	0.9957	1
RVBD_0506	-	membrane protein MmpS2	8	344.9	432	0.32	87.1	0.7225	1
RVBD_0507	-	transmembrane transporter MmpL2	79	172.8	742.5	2.1	569.7	0.5673	1
RVBD_0508	-	hypothetical protein	6	193.7	112.9	-0.78	-80.8	0.2885	1
RVBD_0509	-	glutamyl-tRNA reductase HemA	19	0	0	0	0	1	1
RVBD_0510	-	porphobilinogen deaminase HemC	10	0	0	0	0	1	1
RVBD_0511	-	uroporphyrin-III C-methyltransferase HemD	16	0	0	0	0	1	1
RVBD_0512	-	delta-aminolevulinic acid dehydratase HemB	18	0	0	0	0	1	1
RVBD_0513	-	transmembrane protein	6	219	78.1	-1.49	-140.9	0.0338	0.41846
RVBD_0514	-	transmembrane protein	1	186.6	269.9	0.53	83.4	0.594	1
RVBD_0515	-	13E12 repeat family protein	18	673.4	384.2	-0.81	-289.3	0.5931	1
RVBD_0516c	-	anti-anti-sigma factor	7	473.4	1020.2	1.11	546.9	0.3048	1
RVBD_0517	-	membrane acyltransferase	17	630.8	559.1	-0.17	-71.7	0.6295	1
RVBD_0518	-	exported protein	10	310.6	209.1	-0.57	-101.5	0.4619	1
RVBD_0519c	-	mycolyltransferase II	8	239.4	303.7	0.34	64.3	0.6799	1
RVBD_0520	-	methyltransferase	4	443	845.9	0.93	402.9	0.4199	1
RVBD_0521	-	methyltransferase	4	280.7	380	0.44	99.3	0.5145	1
RVBD_0522	-	GABA permease GabP	19	1284.9	169	-2.93	-1115.9	0.5271	1
RVBD_0523c	-	deazaflavin-dependent nitroreductase	8	131	454.5	1.79	323.5	0.1051	0.70514
RVBD_0524	-	glutamate-1-semialdehyde 2,1-aminomutase HemL	20	0	0	0	0	1	1
RVBD_0525	-	phosphoglycerate mutase	9	0	0	0	0	1	1
RVBD_0526	-	thioredoxin	7	0	0	0	0	1	1
RVBD_0527	-	cytochrome C-type biogenesis protein CcdA	5	0	0	0	0	1	1
RVBD_0528	-	cytochrome C biogenesis protein	15	0	0	0	0	1	1
RVBD_0529	-	cytochrome C-type biogenesis protein CcsA	15	0.1	0	-0.17	-0.1	1	1
RVBD_0530	-	hypothetical protein	16	139.9	485.8	1.8	345.9	0.1611	0.84882
RVBD_0530Ac	-	hypothetical protein	2	398.8	386	-0.05	-12.8	0.9253	1
RVBD_0531	-	membrane protein	3	0	0	0	0	1	1
RVBD_0532	-	PE-PGRS family protein PE_PGRS6	14	67.4	45	-0.58	-22.4	0.3591	1
RVBD_0533c	-	3-oxoacyl-[acyl-carrier-protein] synthase 3 FabH	14	229.3	202.2	-0.18	-27.2	0.7372	1
RVBD_0534c	-	1,4-dihydroxy-2-naphthoate octaprenyltransferase MenA	11	0	0	0	0	1	1
RVBD_0535	-	5'-methylthioadenosine phosphorylase Pnp	9	244.5	289	0.24	44.5	0.754	1
RVBD_0536	-	UDP-glucose 4-epimerase GalE3	12	112.9	57.7	-0.97	-55.2	0.0174	0.28317
RVBD_0537c	-	membrane protein	18	340.3	172.2	-0.98	-168.1	0.2054	0.92303
RVBD_0538	-	membrane protein	14	128.4	214.9	0.74	86.5	0.8757	1
RVBD_0539	-	glycosyltransferase	6	103.4	34.7	-1.58	-68.7	0.7235	1
RVBD_0540	-	hypothetical protein	10	92.4	46.2	-1	-46.2	0.1321	0.78767
RVBD_0541c	-	integral membrane protein	17	0.2	0	-0.23	-0.2	1	1
RVBD_0542c	-	O-succinylbenzoic acid-CoA ligase MenE	14	0	0	0	0	1	1
RVBD_0543c	-	hypothetical protein	2	0	0	0	0	1	1
RVBD_0544c	-	transmembrane protein	6	210.3	622	1.56	411.6	0.003	0.08649
RVBD_0545c	-	inorganic phosphate transporter integral membrane protein PitA	14	40.2	158.4	1.98	118.2	0.0082	0.17889
RVBD_0546c	-	lactoylglutathione lyase	7	113.6	131.4	0.21	17.8	0.8477	1
RVBD_0547c	-	oxidoreductase	10	265.2	667	1.33	401.9	0.1088	0.71401
RVBD_0548c	-	1,4-Dihydroxy-2-naphthoyl-CoA synthase	10	0	0	0	0	1	1
RVBD_0549c	-	toxin VapC3	4	53	13.8	-1.94	-39.3	0.1358	0.7887
RVBD_0550c	-	antitoxin VapB3	3	85.5	64	-0.42	-21.5	0.5993	1
RVBD_0551c	-	fatty-acid-CoA ligase FadD8	28	159.7	404.2	1.34	244.5	0.6335	1
RVBD_0552	-	hypothetical protein	18	98.1	45	-1.12	-53.1	0.0272	0.37088
RVBD_0553	-	muconate cycloisomerase MenC	7	0	0	0	0	1	1
RVBD_0554	-	peroxidase BpoC	13	112.6	53	-1.09	-59.6	0.3975	1
RVBD_0555	-	bifunctional menaquinone biosynthesis protein MenD	15	0	0	0	0	1	1
RVBD_0556	-	transmembrane protein	12	0	0	0	0	1	1
RVBD_0557	-	mannosyltransferase MgtA	13	34.4	10	-1.78	-24.3	0.2082	0.93056
RVBD_0558	-	ubiquinone/menaquinone biosynthesis methyltransferase MenH	13	0	0	0	0	1	1
RVBD_0559c	-	secreted protein	6	211.5	94.4	-1.16	-117.1	0.2186	0.94518
RVBD_0560c	-	benzoquinone methyltransferase	12	71.1	387	2.44	315.9	0.1697	0.87139
RVBD_0465c	-	transcriptional regulator	24	268.6	13.1	-4.36	-255.5	0	0
RVBD_0562	-	polyprenyl-diphosphate synthase GrcC1	13	0	0	0	0	1	1
RVBD_0563	-	protease transmembrane protein heat shock protein HtpX	11	6.3	9.9	0.66	3.6	0.3294	1
RVBD_0564c	-	glycerol-3-phosphate dehydrogenase GpdA1	11	136.4	116.5	-0.23	-20	0.7228	1
RVBD_0565c	-	monooxygenase	34	110.6	110.9	0	0.3	0.9904	1
RVBD_0566c	-	hypothetical protein	4	69.1	82.6	0.26	13.5	0.7961	1
RVBD_0567	-	methyltransferase	16	296.9	92.1	-1.69	-204.8	0.0128	0.23063
RVBD_0568	-	cytochrome P450 135B1 Cyp135B1	12	208.4	370.6	0.83	162.2	0.3273	1
RVBD_0569	-	hypothetical protein	3	83.5	21	-1.99	-62.5	0.4004	1
RVBD_0570	-	ribonucleoside-diphosphate reductase NrdZ	34	80.2	53.7	-0.58	-26.4	0.2443	0.98501
RVBD_0571c	-	hypothetical protein	12	72.4	277.9	1.94	205.4	0.4769	1
RVBD_0572c	-	hypothetical protein	7	354.6	458.8	0.37	104.2	0.6755	1
RVBD_0573c	-	nicotinate phosphoribosyltransferase PncB2	14	204.1	176.9	-0.21	-27.1	0.6406	1
RVBD_0574c	-	poly-gamma-glutamate synthesis protein (capsule biosynthesis protein)	19	401.1	318.6	-0.33	-82.5	0.6263	1
RVBD_0575c	-	oxidoreductase	11	447.6	616	0.46	168.4	0.9665	1
RVBD_0576	-	transcriptional regulator ArsR-family	18	161.6	158.8	-0.03	-2.8	0.9775	1
RVBD_0577	-	antigen Cfp30B	12	201.3	860.3	2.1	658.9	0.4681	1
RVBD_0578c	-	PE-PGRS family protein PE_PGRS7	23	14.8	24.5	0.73	9.7	0.2655	0.99998
RVBD_0579	-	hypothetical protein	11	57.7	78.3	0.44	20.6	0.431	1
RVBD_0580c	-	hypothetical protein	7	24.1	51.7	1.1	27.5	0.2685	1
RVBD_0581	-	antitoxin VapB26	4	181.2	310.6	0.78	129.5	0.9438	1
RVBD_0582	-	toxin VapC26	9	50.6	35	-0.53	-15.6	0.4702	1
RVBD_0583c	-	lipoprotein LpqN	7	250.1	227.7	-0.14	-22.4	0.761	1
RVBD_0584	-	exported protein	56	183.2	122.3	-0.58	-60.9	0.4067	1
RVBD_0585c	-	integral membrane protein	34	142.2	112.8	-0.33	-29.4	0.8004	1
RVBD_0586	-	transcriptional regulator Mce2R	10	9.4	2.1	-2.15	-7.3	0.0589	0.54293
RVBD_0587	-	ABC transporter permease YrbE2A	11	56.8	8.2	-2.8	-48.7	0.0228	0.33584
RVBD_0588	-	ABC transporter permease YrbE2B	13	43.7	75.1	0.78	31.4	0.231	0.96914
RVBD_0589	-	MCE-family protein Mce2A	23	14.6	8.2	-0.82	-6.3	0.3125	1
RVBD_0590	-	MCE-family protein Mce2B	9	35.6	31.8	-0.16	-3.8	0.7532	1
RVBD_0590A	-	ABC transporter substrate-binding protein	7	110.2	112.7	0.03	2.4	0.9215	1
RVBD_0591	-	MCE-family protein Mce2C	21	75.4	85.5	0.18	10.1	0.8461	1
RVBD_0592	-	MCE-family protein Mce2D	27	52.2	38.2	-0.45	-14	0.3238	1
RVBD_0593	-	MCE-family lipoprotein LprL	17	118.9	256.1	1.11	137.1	0.9001	1
RVBD_0594	-	MCE-family protein Mce2F	28	340.8	318.5	-0.1	-22.3	0.8427	1
RVBD_0595c	-	toxin VapC4	6	243.3	1464	2.59	1220.7	0.2714	1
RVBD_0596c	-	antitoxin VapB4	4	25.2	28.5	0.18	3.3	0.806	1
RVBD_0597c	-	ATPase	11	188.9	232.7	0.3	43.8	0.7738	1
RVBD_0598c	-	toxin VapC27	7	70.9	81.8	0.21	10.9	0.8372	1
RVBD_0599c	-	antitoxin VapB27	6	22.1	33.6	0.61	11.5	0.7121	1
RVBD_0600c	-	two-component system sensor histidine kinase	2	1.9	0	-1.55	-1.9	1	1
RVBD_0601c	-	two-component system sensor histidine kinase	4	277.6	378	0.45	100.4	0.7748	1
RVBD_0602c	-	two-component system transcriptional regulator TcrA	11	97.4	225.6	1.21	128.2	0.3965	1
RVBD_0603	-	exported protein	1	107.3	5.8	-4.2	-101.4	0.6952	1
RVBD_0604	-	lipoprotein LpqO	5	252.3	96.7	-1.38	-155.6	0.0612	0.54698
RVBD_0605	-	resolvase	8	199.3	129.2	-0.63	-70.1	0.1767	0.88384
RVBD_0606	-	transposase	8	562	116.1	-2.28	-445.9	0.6905	1
RVBD_0607	-	hypothetical protein	1	477	43.1	-3.47	-433.9	0.2973	1
RVBD_0608	-	antitoxin VapB28	2	0	2.5	1.81	2.5	0.4063	1
RVBD_0609	-	toxin VapC28	7	13.4	7.7	-0.8	-5.7	0.4968	1
RVBD_0609A	-	hypothetical protein	2	79.7	11.7	-2.77	-68	0.7003	1
RVBD_0610c	-	hypothetical protein	7	51.8	45.3	-0.19	-6.5	0.9526	1
RVBD_0611c	-	hypothetical protein	12	181	479.3	1.4	298.2	0.7142	1
RVBD_0612	-	hypothetical protein	6	1021.7	647.7	-0.66	-374	0.5364	1
RVBD_0613c	-	hypothetical protein	16	193.8	266.7	0.46	72.9	0.3837	1
RVBD_0614	-	galactose-1-phosphate uridylyltransferase	13	226.4	258.4	0.19	32	0.8143	1
RVBD_0615	-	membrane protein	3	50.5	1.9	-4.7	-48.6	0.171	0.87251
RVBD_0616A	-	antitoxin VapB29	3	23.9	0	-4.64	-23.9	0.1023	0.70256
RVBD_0616c	-	hypothetical protein	5	107.6	8.8	-3.61	-98.8	0.2793	1
RVBD_0617	-	toxin VapC29	3	186.4	55.3	-1.75	-131.1	0.0271	0.37076
RVBD_0618	-	galactose-1-phosphate uridylyltransferase GalTa	6	86.3	56.1	-0.62	-30.2	0.2506	0.99213
RVBD_0619	-	galactose-1-phosphate uridylyltransferase GalTb	9	32	19.5	-0.71	-12.4	0.5085	1
RVBD_0620	-	galactokinase GalK	7	70.7	30.6	-1.21	-40.1	0.2669	1
RVBD_0621	-	membrane protein	9	85.9	40.2	-1.09	-45.7	0.2296	0.96528
RVBD_0622	-	membrane protein	11	90.7	104.8	0.21	14.1	0.8487	1
RVBD_0623	-	antitoxin VapB30	2	0	0	0	0	1	1
RVBD_0624	-	toxin VapC30	6	118.8	89.5	-0.41	-29.3	0.5601	1
RVBD_0625c	-	TVP38/TMEM64 family membrane protein	10	142.2	2619.7	4.2	2477.6	0.586	1
RVBD_0626	-	antitoxin VapB5	4	15.5	19.5	0.33	4	0.7669	1
RVBD_0627	-	toxin VapC5	1	0	0	0	0	1	1
RVBD_0628c	-	hypothetical protein	3	708.5	734.4	0.05	25.9	0.9385	1
RVBD_0629c	-	exonuclease V alpha chain RecD	15	73.3	182.4	1.32	109.1	0.3872	1
RVBD_0630c	-	exonuclease V beta chain RecB	31	88.8	189	1.09	100.2	0.5055	1
RVBD_0631c	-	exonuclease V gamma chain RecC	17	1054.4	114	-3.21	-940.4	0.4318	1
RVBD_0632c	-	enoyl-CoA hydratase EchA3	10	115.2	74	-0.64	-41.2	0.3691	1
RVBD_0633c	-	exported protein	12	166.5	217.5	0.39	51.1	0.9758	1
RVBD_0634A	-	hypothetical protein	6	11.3	0	-3.62	-11.3	0.5031	1
RVBD_0634B	-	50S ribosomal protein L33 RpmG2	3	0	0	0	0	1	1
RVBD_0634c	-	hydroxyacylglutathione hydrolase	12	305.7	158.7	-0.95	-147	0.2818	1
RVBD_0635	-	(3R)-hydroxyacyl-ACP dehydratase subunit HadA	14	0	0	0	0	1	1
RVBD_0636	-	(3R)-hydroxyacyl-ACP dehydratase subunit HadB	6	0	0	0	0	1	1
RVBD_0637	-	(3R)-hydroxyacyl-ACP dehydratase subunit HadC	6	40.6	94.7	1.22	54.1	0.1007	0.70059
RVBD_0638	-	preprotein translocase subunit SecE1	9	0	0.7	0.73	0.7	1	1
RVBD_0639	-	transcription antitermination protein NusG	11	0	0	0	0	1	1
RVBD_0640	-	50S ribosomal protein L11 RplK	5	0	0	0	0	1	1
RVBD_0641	-	50S ribosomal protein L1 RplA	6	0	0	0	0	1	1
RVBD_2206	-	transmembrane protein	9	65.7	3.4	-4.26	-62.3	0	0
RVBD_0643c	-	methoxy mycolic acid synthase 3 MmaA3	20	106.3	62.3	-0.77	-44	0.1291	0.78118
RVBD_3220c	-	two-component system sensor histidine kinase	19	380.7	20.3	-4.23	-360.4	0	0
RVBD_0645c	-	methoxy mycolic acid synthase 1 MmaA1	16	906.8	2460.3	1.44	1553.5	0.0143	0.25314
RVBD_0646c	-	lipase/esterase LipG	9	463	580.1	0.33	117.1	0.8319	1
RVBD_0647c	-	hypothetical protein	11	0	0	0	0	1	1
RVBD_0648	-	alpha-mannosidase	35	190.4	275.4	0.53	84.9	0.1493	0.8165
RVBD_0649	-	malonyl CoA-acyl carrier protein transacylase FabD2	4	17.3	73.6	2.08	56.2	0.3594	1
RVBD_0650	-	glucokinase	5	108.3	76.2	-0.51	-32.1	0.6067	1
RVBD_0651	-	50S ribosomal protein L10 RplJ	5	0	0	0	0	1	1
RVBD_0652	-	50S ribosomal protein L7/L12 RplL	0	0	0	0	0	1	1
RVBD_0653c	-	transcriptional regulator TetR-family	10	78.4	66.2	-0.24	-12.2	0.7278	1
RVBD_0654	-	oxidoreductase	25	486.7	534.6	0.14	47.9	0.8914	1
RVBD_0655	-	ribonucleotide-transport ABC transporter ATP-binding protein Mkl	11	186.2	103.4	-0.85	-82.7	0.4087	1
RVBD_0656c	-	toxin VapC6	4	774	577.9	-0.42	-196.1	0.5017	1
RVBD_0657c	-	antitoxin VapB6	1	124.2	103.4	-0.27	-20.9	0.704	1
RVBD_0658c	-	integral membrane protein	14	76.7	51.1	-0.59	-25.6	0.2286	0.96476
RVBD_0659c	-	toxin MazF2	4	489.1	569.3	0.22	80.1	0.7331	1
RVBD_0660c	-	antitoxin MazE2	2	81.1	96.3	0.25	15.2	0.7552	1
RVBD_0661c	-	toxin VapC7	4	84	99.4	0.24	15.4	0.9626	1
RVBD_0662c	-	antitoxin VapB7	0	0	0	0	0	1	1
RVBD_0663	-	arylsulfatase AtsD	43	89.9	80.5	-0.16	-9.4	0.7238	1
RVBD_0664	-	antitoxin VapB8	3	171	41.1	-2.06	-130	0.5453	1
RVBD_0665	-	toxin VapC8	5	113	78.8	-0.52	-34.2	0.7549	1
RVBD_0666	-	membrane protein	0	0	0	0	0	1	1
RVBD_0667	-	DNA-directed RNA polymerase RpoB	32	0	0	0	0	1	1
RVBD_0668	-	DNA-directed RNA polymerase RpoC	35	0	0	0	0	1	1
RVBD_0669c	-	hydrolase	32	259.7	227.7	-0.19	-32	0.8023	1
RVBD_0670	-	endonuclease IV End	5	66.3	49.3	-0.43	-17.1	0.5525	1
RVBD_0671	-	lipoprotein LpqP	12	201	436.7	1.12	235.7	0.5805	1
RVBD_0672	-	acyl-CoA dehydrogenase FadE8	23	143.5	289.9	1.01	146.4	0.4133	1
RVBD_0673	-	enoyl-CoA hydratase EchA4	8	60.2	61.9	0.04	1.7	0.9706	1
RVBD_0674	-	phenylacetic acid degradation operon negative regulatory protein	6	29.8	2.9	-3.34	-26.9	0.0064	0.14931
RVBD_0675	-	enoyl-CoA hydratase EchA5	4	45.8	54.7	0.26	8.9	0.8302	1
RVBD_0676c	-	transmembrane transporter MmpL5	31	58.1	178.5	1.62	120.4	0.0046	0.11676
RVBD_0677c	-	membrane protein MmpS5	6	67	117.6	0.81	50.6	0.1745	0.88145
RVBD_0678	-	hypothetical protein	5	721.1	99.6	-2.86	-621.5	0.002	0.06356
RVBD_0679c	-	threonine rich protein	6	162.1	87	-0.9	-75.1	0.1095	0.71744
RVBD_0680c	-	transmembrane protein	3	269.5	2544.2	3.24	2274.7	0.4973	1
RVBD_0681	-	transcriptional regulator TetR-family	11	131.9	64.4	-1.03	-67.5	0.0147	0.25795
RVBD_0682	-	30S ribosomal protein S12 RpsL	7	0	0	0	0	1	1
RVBD_0683	-	30S ribosomal protein S7 RpsG	4	0	0	0	0	1	1
RVBD_0684	-	elongation factor G FusA1	29	0	0	0	0	1	1
RVBD_0685	-	iron-regulated elongation factor TU Tuf	11	0	0	0	0	1	1
RVBD_0686	-	membrane protein	8	282.2	276.1	-0.03	-6.1	0.9535	1
RVBD_0687	-	SDR family oxidoreductase	15	23.4	18.1	-0.38	-5.4	0.6651	1
RVBD_0688	-	oxidoreductase	17	148.1	542.6	1.87	394.5	0.41	1
RVBD_0689c	-	hypothetical protein	3	134.7	181.4	0.43	46.7	0.392	1
RVBD_0690c	-	hypothetical protein	17	168	157.7	-0.09	-10.4	0.8866	1
RVBD_0691A	-	mycofactocin protein	3	42.2	1981.1	5.55	1938.9	0.7784	1
RVBD_0691c	-	mycofactocin system transcriptional regulator	9	142	135.9	-0.06	-6.1	0.9531	1
RVBD_0692	-	mycofactocin system RPExFGAL protein	6	71.7	68.6	-0.06	-3.1	0.9389	1
RVBD_0693	-	coenzyme PQQ synthesis protein E PqqE	17	299.6	114.7	-1.38	-184.9	0.5686	1
RVBD_0694	-	l-lactate dehydrogenase LldD1	16	16.5	12.4	-0.41	-4.1	0.565	1
RVBD_0695	-	creatinine amidohydrolase, mycofactocin system protein	10	58.3	143.5	1.3	85.2	0.9786	1
RVBD_0696	-	mycofactocin system glycosyltransferase	23	47.4	44.2	-0.1	-3.2	0.932	1
RVBD_0697	-	dehydrogenase	25	0.5	0.7	0.43	0.2	0.5725	1
RVBD_0698	-	hypothetical protein	11	2.5	1.1	-1.22	-1.4	0.8118	1
RVBD_0699	-	hypothetical protein	2	0	0	0	0	1	1
RVBD_0700	-	30S ribosomal protein S10 RpsJ	6	0	0	0	0	1	1
RVBD_0701	-	50S ribosomal protein L3 RplC	15	0	0	0	0	1	1
RVBD_0702	-	50S ribosomal protein L4 RplD	11	0.5	0	-0.55	-0.5	1	1
RVBD_0703	-	50S ribosomal protein L23 RplW	4	0	0	0	0	1	1
RVBD_0704	-	50S ribosomal protein L2 RplB	16	0	0.1	0.18	0.1	1	1
RVBD_0705	-	30S ribosomal protein S19 RpsS	2	0	0	0	0	1	1
RVBD_0706	-	50S ribosomal protein L22 RplV	4	0	0	0	0	1	1
RVBD_0707	-	30S ribosomal protein S3 RpsC	14	0	0	0	0	1	1
RVBD_0708	-	50S ribosomal protein L16 RplP	8	0	0	0	0	1	1
RVBD_0709	-	50S ribosomal protein L29 RpmC	4	0	0	0	0	1	1
RVBD_0710	-	30S ribosomal protein S17 RpsQ	9	0	0	0	0	1	1
RVBD_0711	-	arylsulfatase AtsA	42	290.1	152	-0.93	-138	0.0072	0.15879
RVBD_0712	-	hypothetical protein	18	64.1	295.6	2.2	231.4	0.9986	1
RVBD_0713	-	transmembrane protein	16	217.3	215.9	-0.01	-1.3	0.9805	1
RVBD_0714	-	50S ribosomal protein L14 RplN	4	0	0	0	0	1	1
RVBD_0715	-	50S ribosomal protein L24 RplX	5	0	0	0	0	1	1
RVBD_0716	-	50S ribosomal protein L5 RplE	4	0	0	0	0	1	1
RVBD_0717	-	30S ribosomal protein S14 RpsN1	2	0	0	0	0	1	1
RVBD_0718	-	30S ribosomal protein S8 RpsH	9	0	0	0	0	1	1
RVBD_0719	-	50S ribosomal protein L6 RplF	12	0	0	0	0	1	1
RVBD_0720	-	50S ribosomal protein L18 RplR	4	0	0	0	0	1	1
RVBD_0721	-	30S ribosomal protein S5 RpsE	9	0.6	0	-0.68	-0.6	0.402	1
RVBD_0722	-	50S ribosomal protein L30 RpmD	1	0	0	0	0	1	1
RVBD_0723	-	50S ribosomal protein L15 RplO	2	0	0	0	0	1	1
RVBD_0724	-	signal peptide peptidase SppA	28	114.7	185.8	0.69	71	0.1157	0.73538
RVBD_0725c	-	hypothetical protein	14	111.3	35.3	-1.66	-76	0.0881	0.66963
RVBD_0726c	-	s-adenosylmethionine-dependent methyltransferase	14	92.5	167	0.85	74.5	0.1605	0.8473
RVBD_0727c	-	l-fuculose phosphate aldolase FucA	10	252.5	303.5	0.27	50.9	0.9635	1
RVBD_0728c	-	d-3-phosphoglycerate dehydrogenase SerA2	8	250	207.7	-0.27	-42.3	0.721	1
RVBD_0729	-	xylulokinase XylB	17	235.1	505.4	1.1	270.3	0.4262	1
RVBD_0730	-	N-acetyltransferase	1	0	0	0	0	1	1
RVBD_0731c	-	s-adenosylmethionine-dependent methyltransferase	9	292.1	442.4	0.6	150.2	0.4732	1
RVBD_0732	-	preprotein translocase subunit SecY	26	0	0	0	0	1	1
RVBD_0733	-	adenylate kinase Adk	5	0	0	0	0	1	1
RVBD_0734	-	methionine aminopeptidase MapA	8	44.3	44.3	0	-0.1	1	1
RVBD_0735	-	alternative RNA polymerase sigma factor SigL	6	239.2	1056.7	2.14	817.6	0.2588	0.99593
RVBD_0736	-	anti-sigma factor RslA	6	0	0	0	0	1	1
RVBD_0737	-	transcriptional regulator	4	179	96.6	-0.89	-82.4	0.4084	1
RVBD_0738	-	hypothetical protein	1	165.1	251.4	0.61	86.3	0.5933	1
RVBD_0739	-	hypothetical protein	17	278.2	242.5	-0.2	-35.7	0.5117	1
RVBD_0740	-	hypothetical protein	10	157.8	209.9	0.41	52	0.713	1
RVBD_0741	-	transposase	3	7.7	0	-3.11	-7.7	1	1
RVBD_0742	-	PE-PGRS family protein PE_PGRS8	5	268.9	76.5	-1.81	-192.4	0.1741	0.88145
RVBD_0743c	-	hypothetical protein	8	392.8	306	-0.36	-86.8	0.3275	1
RVBD_0744Ac	-	mycolyltransferase II	1	74.4	261.1	1.81	186.7	0.2008	0.91851
RVBD_0744c	-	transcriptional regulator	9	61	106.2	0.8	45.1	0.6221	1
RVBD_0745	-	hypothetical protein	7	281.6	644.3	1.19	362.7	0.3364	1
RVBD_0746	-	PE-PGRS family protein PE_PGRS9	13	51.9	87.1	0.75	35.2	0.3673	1
RVBD_0747	-	PE-PGRS family protein PE_PGRS10	12	64.9	51	-0.35	-13.9	0.7466	1
RVBD_0748	-	antitoxin VapB31	2	151.9	207.2	0.45	55.3	0.6284	1
RVBD_0749	-	toxin VapC31	4	161.1	50	-1.69	-111.1	0.0647	0.55916
RVBD_0749A	-	hypothetical protein	1	27.4	26.8	-0.03	-0.6	1	1
RVBD_0750	-	hypothetical protein	4	187.9	190.9	0.02	3	0.9113	1
RVBD_0751c	-	3-hydroxyisobutyrate dehydrogenase MmsB	6	164.1	75.5	-1.12	-88.6	0.0484	0.5032
RVBD_0752c	-	acyl-CoA dehydrogenase FadE9	14	134.5	57.4	-1.23	-77.1	0.0599	0.54293
RVBD_0753c	-	methylmalonate-semialdehyde dehydrogenase MmsA	18	126.5	128.3	0.02	1.9	0.9402	1
RVBD_0754	-	PE-PGRS family protein PE_PGRS11	27	246.7	923.5	1.9	676.9	0.4785	1
RVBD_0755A	-	transposase	5	182.8	5271.7	4.85	5088.9	0.1383	0.79062
RVBD_0755c	-	PPE family protein PPE12	51	34	15.6	-1.13	-18.4	0.0477	0.49875
RVBD_0756c	-	hypothetical protein	6	173	192.9	0.16	19.9	0.7308	1
RVBD_0757	-	OmpR family two-component system response regulator	10	63.3	16.4	-1.95	-46.9	0.0443	0.47806
RVBD_0249c	-	succinate dehydrogenase [membrane anchor subunit]	22	114.6	6.1	-4.22	-108.5	0	0
RVBD_0759c	-	hit-like protein	2	89.4	0	-6.5	-89.4	0.0681	0.57585
RVBD_0760c	-	steroid delta-isomerase	5	216.2	803	1.89	586.8	0.1571	0.83866
RVBD_0761c	-	NAD-dependent zinc-type alcohol dehydrogenase AdhB	12	212.9	616.4	1.53	403.5	0.6008	1
RVBD_0762c	-	hypothetical protein	12	205	200.5	-0.03	-4.4	0.9515	1
RVBD_0763c	-	ferredoxin	1	176.1	0	-7.47	-176.1	0.0949	0.6893
RVBD_0764c	-	cytochrome P450 51 Cyp51	16	114.2	43.6	-1.39	-70.5	0.3828	1
RVBD_0765c	-	oxidoreductase	9	65.7	26.3	-1.32	-39.4	0.2868	1
RVBD_0766c	-	cytochrome P450 123 Cyp123	23	80.9	79.3	-0.03	-1.6	0.9678	1
RVBD_0767c	-	hypothetical protein	11	142.4	94.2	-0.6	-48.2	0.3142	1
RVBD_0768	-	aldehyde dehydrogenase (NAD+)	22	40.6	73.7	0.86	33.1	0.4894	1
RVBD_0769	-	3-oxoacyl-[acyl-carrier protein] reductase	16	157.2	163.3	0.05	6.1	0.9634	1
RVBD_0770	-	dehydrogenase/reductase	7	490.4	238.5	-1.04	-251.8	0.4982	1
RVBD_0771	-	4-carboxymuconolactone decarboxylase	9	105.3	22.6	-2.22	-82.6	0.0506	0.50801
RVBD_0772	-	phosphoribosylamine glycine ligase PurD	20	0	0	0	0	1	1
RVBD_0773c	-	bifunctional acylase GgtA	19	97.1	28.2	-1.78	-68.9	0.0376	0.44243
RVBD_0774c	-	exported protein	9	122	65.2	-0.9	-56.8	0.0953	0.6893
RVBD_0775	-	hypothetical protein	9	449.7	240.7	-0.9	-209.1	0.4333	1
RVBD_0776c	-	hypothetical protein	14	208.1	185.7	-0.16	-22.4	0.7733	1
RVBD_0777	-	adenylosuccinate lyase PurB	14	0	0	0	0	1	1
RVBD_0778	-	cytochrome P450 126 Cyp126	17	168.6	328.5	0.96	159.9	0.3229	1
RVBD_0779c	-	transmembrane protein	6	32.8	6.4	-2.36	-26.5	0.1545	0.83253
RVBD_0780	-	phosphoribosylaminoimidazole-succinocarboxamide synthase PurC	23	0	0	0	0	1	1
RVBD_0781	-	protease II PtrB	24	2.5	37.7	3.89	35.2	0.2438	0.98501
RVBD_0782	-	protease II PtrB	38	22.8	19.4	-0.23	-3.4	0.8633	1
RVBD_0783c	-	multidrug resistance integral membrane efflux protein EmrB	23	44	47	0.09	3	0.938	1
RVBD_0784	-	hypothetical protein	8	41	17.4	-1.24	-23.7	0.248	0.992
RVBD_0785	-	KsdD-like steroid dehydrogenase	30	64.9	123.2	0.92	58.2	0.6083	1
RVBD_0786c	-	hypothetical protein	14	124.2	471.2	1.92	347	0.1768	0.88384
RVBD_0787	-	hypothetical protein	14	112.8	105.4	-0.1	-7.4	0.8259	1
RVBD_0787A	-	phosphoribosylformylglycinamidine synthase	2	0	0	0	0	1	1
RVBD_0788	-	phosphoribosylformylglycinamidine synthase I PURG	11	0	0	0	0	1	1
RVBD_0789c	-	hypothetical protein	7	1761.8	190.4	-3.21	-1571.4	0.5091	1
RVBD_0790c	-	hypothetical protein	20	322.3	206.8	-0.64	-115.5	0.2073	0.92859
RVBD_0791c	-	hypothetical protein	12	182	121.6	-0.58	-60.4	0.3921	1
RVBD_0792c	-	transcriptional regulator GntR-family	17	106.2	144.1	0.44	37.9	0.9796	1
RVBD_0793	-	monooxygenase	8	194.4	451.1	1.21	256.7	0.1758	0.88291
RVBD_0794c	-	dihydrolipoamide dehydrogenase	15	330	305.6	-0.11	-24.4	0.8899	1
RVBD_0795	-	transposase	4	223.5	425.5	0.93	202	0.0597	0.54293
RVBD_0796	-	transposase	21	394.7	842.7	1.09	448	0.0136	0.2418
RVBD_0797	-	transposase	9	187.2	272.3	0.54	85.1	0.3881	1
RVBD_0798c	-	antigen Cfp29	14	21.8	28.7	0.4	7	0.7239	1
RVBD_0799c	-	dyp-type peroxidase	9	72.2	140.4	0.96	68.1	0.3698	1
RVBD_0800	-	aminopeptidase PepC	13	122.3	161.9	0.4	39.5	0.9549	1
RVBD_0801	-	hypothetical protein	0	0	0	0	0	1	1
RVBD_0802c	-	succinyltransferase	15	73	23.9	-1.61	-49.1	0.0102	0.19888
RVBD_0803	-	phosphoribosylformylglycinamidine synthase II PurL	32	0.1	0	-0.08	-0.1	1	1
RVBD_0804	-	hypothetical protein	6	71.4	2292	5	2220.6	0.0201	0.30729
RVBD_1808	-	PPE family protein PPE32	25	432.2	24	-4.17	-408.1	0	0
RVBD_2051c	-	polyprenol-monophosphomannose synthase Ppm1	32	48.1	2.9	-4.08	-45.3	0	0
RVBD_0807	-	hypothetical protein	2	0	0	0	0	1	1
RVBD_0808	-	amidophosphoribosyltransferase PurF	25	0	0	0	0	1	1
RVBD_0809	-	phosphoribosylformylglycinamidine CYCLO-ligase PurM	11	0	0	0	0	1	1
RVBD_0810c	-	hypothetical protein	4	0	0	0	0	1	1
RVBD_0811c	-	folate-binding protein YgfZ	15	0	0	0	0	1	1
RVBD_0812	-	amino acid aminotransferase	15	0	0	0	0	1	1
RVBD_0813c	-	fatty acid-binding protein-like protein	13	137.5	169.1	0.3	31.6	0.4988	1
RVBD_0814c	-	hypothetical protein	2	199.1	118.9	-0.74	-80.2	0.9258	1
RVBD_0815c	-	thiosulfate sulfurtransferase CysA2	14	291.4	924.9	1.67	633.5	0.3394	1
RVBD_0816c	-	thioredoxin ThiX	3	31.1	68.4	1.14	37.3	0.5733	1
RVBD_0817c	-	exported protein	14	0	0	0	0	1	1
RVBD_1809	-	PPE family protein PPE33	19	241.1	14.5	-4.06	-226.7	0	0
RVBD_0819	-	N-acetyltransferase MshD	10	5.3	417.9	6.31	412.7	0.0041	0.10745
RVBD_3631	-	transferase	5	193.1	12.3	-3.97	-180.8	0.0013	0.04685
RVBD_0821c	-	phosphate-transport system transcriptional regulator PhoY2	5	11.9	0.8	-3.81	-11	0.2533	0.99213
RVBD_0822c	-	hypothetical protein	27	339	376.9	0.15	37.9	0.7691	1
RVBD_0823c	-	transcriptional regulator	17	237.7	143	-0.73	-94.8	0.0765	0.61139
RVBD_0824c	-	acyl carrier protein desaturase DesA1	18	0	0	0	0	1	1
RVBD_0825c	-	hypothetical protein	10	236.3	2346.4	3.31	2110.1	0.4341	1
RVBD_0826	-	hypothetical protein	18	443.5	1107.5	1.32	664	0.1412	0.79816
RVBD_0827c	-	ArsR family transcriptional regulator KmtR	3	78.1	4.9	-4	-73.2	0.0028	0.08189
RVBD_0828c	-	deaminase	10	298.8	242.6	-0.3	-56.2	0.5797	1
RVBD_0829	-	transposase	3	256.2	351.9	0.46	95.7	0.7217	1
RVBD_0830	-	s-adenosylmethionine-dependent methyltransferase	18	343	915.7	1.42	572.7	0.1438	0.80218
RVBD_0831c	-	hypothetical protein	18	255.9	1166.9	2.19	911	0.1856	0.89926
RVBD_0832	-	PE-PGRS family protein PE_PGRS12	3	150.3	60.8	-1.31	-89.5	0.0258	0.35906
RVBD_0833	-	PE-PGRS family protein PE_PGRS13	11	5.4	9.3	0.77	3.9	0.6857	1
RVBD_0834c	-	PE-PGRS family protein PE_PGRS14	24	116.1	111.5	-0.06	-4.7	0.9164	1
RVBD_0835	-	lipoprotein LpqQ	14	228.9	196.5	-0.22	-32.5	0.7503	1
RVBD_0836c	-	hypothetical protein	8	245.8	844	1.78	598.2	0.2757	1
RVBD_0837c	-	hypothetical protein	22	203.3	170.3	-0.26	-32.9	0.4241	1
RVBD_0838	-	lipoprotein LpqR	7	148.9	137.4	-0.12	-11.5	0.8242	1
RVBD_0839	-	hypothetical protein	10	196.7	220.1	0.16	23.4	0.8596	1
RVBD_0840c	-	proline iminopeptidase Pip	8	306.3	392.5	0.36	86.3	0.7488	1
RVBD_0841	-	transmembrane protein	3	143.8	225.2	0.65	81.4	0.5212	1
RVBD_0842	-	integral membrane protein	21	110	156.5	0.51	46.5	0.6507	1
RVBD_0843	-	pyruvate dehydrogenase E1 component	17	172.3	143.6	-0.26	-28.7	0.5959	1
RVBD_0844c	-	nitrate/nitrite response transcriptional regulator NarL	9	249.6	372.2	0.58	122.6	0.3335	1
RVBD_0845	-	NarL family two-component system sensor histidine kinase	23	77.1	340.5	2.14	263.5	0.6438	1
RVBD_0846c	-	oxidoreductase	28	46	46.5	0.02	0.5	0.9735	1
RVBD_0847	-	lipoprotein LpqS	6	569.8	277.3	-1.04	-292.5	0.6144	1
RVBD_0848	-	cysteine synthase A CysK2	26	88.7	33.9	-1.39	-54.7	0.156	0.83614
RVBD_0849	-	integral membrane transporter	21	175.7	179.9	0.03	4.2	0.9508	1
RVBD_0850	-	transposase	9	118.1	65.3	-0.86	-52.8	0.3884	1
RVBD_0851c	-	oxidoreductase	9	121.7	143.2	0.23	21.4	0.8928	1
RVBD_0852	-	fatty-acid-CoA ligase FadD16	13	133.4	151.4	0.18	18	0.8074	1
RVBD_1640c	-	lysyl-tRNA synthetase 2 LysX	59	205.6	14.5	-3.83	-191.1	0	0
RVBD_0854	-	hypothetical protein	6	294.3	575.1	0.97	280.8	0.2559	0.99213
RVBD_0855	-	fatty-acid-CoA racemase Far	12	162.8	166.2	0.03	3.4	0.9518	1
RVBD_0856	-	hypothetical protein	5	185.2	95.3	-0.96	-89.9	0.4362	1
RVBD_0857	-	hypothetical protein	6	88.6	54.6	-0.7	-34	0.3539	1
RVBD_0858c	-	n-succinyldiaminopimelate aminotransferase DapC	19	63.9	81.3	0.35	17.4	0.646	1
RVBD_1810	-	hypothetical protein	11	258.8	18.3	-3.82	-240.5	0	0
RVBD_1592c	-	triacylglycerol lipase	24	84.1	6.2	-3.77	-78	0	0
RVBD_0861c	-	DNA helicase Ercc3	22	30	48.6	0.69	18.6	0.863	1
RVBD_0862c	-	hypothetical protein	27	27.7	25.6	-0.11	-2	0.8066	1
RVBD_0863	-	hypothetical protein	6	150.2	91.3	-0.72	-58.9	0.194	0.91151
RVBD_0864	-	molybdenum cofactor biosynthesis protein C2 MoaC2	11	176.9	593.8	1.75	416.9	0.3124	1
RVBD_0865	-	molybdopterin biosynthesis protein Mog	8	303.9	189	-0.69	-115	0.44	1
RVBD_0866	-	molybdenum cofactor biosynthesis protein E2 MoaE2	3	99	102.7	0.05	3.8	0.9232	1
RVBD_0867c	-	resuscitation-promoting factor RpfA	8	129	1101.3	3.09	972.2	0.0731	0.59482
RVBD_0868c	-	molybdenum cofactor biosynthesis protein D2 MoaD2	6	195	236.4	0.28	41.5	0.6563	1
RVBD_0869c	-	molybdenum cofactor biosynthesis protein A2 MoaA2	14	284.5	250.3	-0.18	-34.2	0.7576	1
RVBD_0870c	-	integral membrane protein	4	142.5	39.5	-1.85	-103	0.092	0.68382
RVBD_0871	-	cold shock protein B CspB	4	113.2	273.3	1.27	160.1	0.9434	1
RVBD_0872c	-	PE-PGRS family protein PE_PGRS15	25	387.5	263	-0.56	-124.5	0.6159	1
RVBD_0873	-	acyl-CoA dehydrogenase FadE10	33	210.6	163.2	-0.37	-47.3	0.4407	1
RVBD_0874c	-	hypothetical protein	9	223	262.7	0.24	39.7	0.7473	1
RVBD_0875c	-	exported protein	11	2	0.2	-3.36	-1.8	0.1047	0.70428
RVBD_0876c	-	transmembrane protein	24	47	15.8	-1.57	-31.2	0.0015	0.05174
RVBD_0877	-	hypothetical protein	15	839.7	1944.5	1.21	1104.8	0.1803	0.88851
RVBD_0878c	-	PPE family protein PPE13	15	471.7	394.6	-0.26	-77.1	0.6084	1
RVBD_0879c	-	transmembrane protein	3	9.8	36.1	1.88	26.2	0.3047	1
RVBD_0880	-	transcriptional regulator MarR-family	1	43.4	0	-5.47	-43.4	0.0999	0.69878
RVBD_0881	-	methyltransferase	14	154.2	342.6	1.15	188.4	0.2807	1
RVBD_0882	-	transmembrane protein	1	220.7	378.1	0.78	157.4	0.4662	1
RVBD_0883c	-	hypothetical protein	6	0	0	0	0	1	1
RVBD_0884c	-	phosphoserine aminotransferase SerC	12	0	0	0	0	1	1
RVBD_0885	-	hypothetical protein	12	57.9	41.5	-0.48	-16.4	0.5306	1
RVBD_0886	-	NADPH:adrenodoxin oxidoreductase FprB	22	185.9	62.1	-1.58	-123.8	0.1004	0.69985
RVBD_0887c	-	protein PhnB	4	118.5	12.3	-3.27	-106.2	0.029	0.38513
RVBD_0888	-	exported protein	26	194.7	164.5	-0.24	-30.1	0.5218	1
RVBD_0889c	-	citrate synthase II CitA	10	158.2	88.5	-0.84	-69.7	0.2602	0.99704
RVBD_0890c	-	transcriptional regulator LuxR-family	44	163	841.5	2.37	678.4	0.4047	1
RVBD_0891c	-	transcriptional regulator	23	120.9	89.3	-0.44	-31.7	0.6296	1
RVBD_0892	-	monooxygenase	37	35.9	7.3	-2.29	-28.5	0.03	0.39058
RVBD_0893c	-	s-adenosylmethionine-dependent methyltransferase	22	18.4	57.7	1.65	39.4	0.0693	0.57788
RVBD_0894	-	transcriptional regulator LuxR-family	14	16.1	2.4	-2.74	-13.7	0.0661	0.56641
RVBD_0895	-	diacylglycerol acyltransferase	26	111.1	1349.5	3.6	1238.4	0.2056	0.92303
RVBD_0896	-	citrate synthase I GltA2	23	0	0	0	0	1	1
RVBD_0897c	-	oxidoreductase	18	63.1	619.1	3.29	556	0.4826	1
RVBD_0898c	-	hypothetical protein	0	0	0	0	0	1	1
RVBD_0899	-	outer membrane protein A OmpA	18	33.3	33	-0.01	-0.3	0.9733	1
RVBD_0900	-	membrane protein	2	23	10.1	-1.19	-12.9	0.3959	1
RVBD_0901	-	exported or membrane protein	9	283.8	202.4	-0.49	-81.4	0.5348	1
RVBD_0902c	-	two-component system sensor histidine kinase PrrB	12	0	0	0	0	1	1
RVBD_0903c	-	two-component system transcriptional regulator PrrA	9	0	0	0	0	1	1
RVBD_0904c	-	acetyl-CoA carboxylase carboxyl transferase AccD3	19	33.4	14.2	-1.23	-19.1	0.0994	0.69878
RVBD_0905	-	enoyl-CoA hydratase EchA6	8	22	1.5	-3.9	-20.5	0.0382	0.44535
RVBD_0906	-	hypothetical protein	14	161.4	173.1	0.1	11.8	0.8897	1
RVBD_0907	-	beta-lactamase	36	45.8	32.4	-0.5	-13.4	0.2406	0.98309
RVBD_0908	-	metal cation transporter P-type ATPase CtpE	29	82.8	79.4	-0.06	-3.4	0.8561	1
RVBD_0909	-	hypothetical protein	2	130.6	104.6	-0.32	-26	0.586	1
RVBD_0910	-	hypothetical protein	7	54.8	10.9	-2.33	-43.9	0.034	0.41965
RVBD_0911	-	hypothetical protein	12	179.2	34.2	-2.39	-145	0.7898	1
RVBD_0912	-	transmembrane protein	4	240.7	43.9	-2.46	-196.8	0.0393	0.45189
RVBD_0913c	-	carotenoid cleavage dioxygenase	38	29.5	15.6	-0.92	-14	0.3239	1
RVBD_0914c	-	acetyl-CoA acetyltransferase	15	182.4	236.6	0.38	54.2	0.4269	1
RVBD_0915c	-	PPE family protein PPE14	15	111.9	461.1	2.04	349.2	0.3593	1
RVBD_0916c	-	PE family protein PE7	5	158.2	132.6	-0.25	-25.6	0.7525	1
RVBD_0917	-	glycine betaine transport integral membrane protein BetP	40	196.9	252.8	0.36	55.9	0.6635	1
RVBD_0918	-	hypothetical protein	8	68	8.7	-2.96	-59.3	0.009	0.18739
RVBD_0919	-	N-acetyltransferase	8	490.3	926.6	0.92	436.4	0.1418	0.79987
RVBD_0920c	-	transposase	21	115.5	138.8	0.26	23.3	0.6949	1
RVBD_0921	-	resolvase	7	186.1	533.1	1.52	346.9	0.2831	1
RVBD_0922	-	transposase	16	143.6	88.2	-0.7	-55.4	0.5314	1
RVBD_0923c	-	hypothetical protein	16	110.5	434.9	1.98	324.4	0.4997	1
RVBD_0924c	-	divalent cation-transport integral membrane protein MntH	17	100.5	284.1	1.5	183.5	0.119	0.74232
RVBD_0925c	-	manganese transporter	15	114	159.9	0.49	45.9	0.2816	1
RVBD_0926c	-	dihydrodipicolinate reductase	18	162.2	1748.8	3.43	1586.6	0.1556	0.83565
RVBD_0927c	-	7-alpha-hydroxysteroid dehydrogenase	5	248	327.1	0.4	79.2	0.5083	1
RVBD_0485	-	transcriptional regulator	21	372.5	28.7	-3.7	-343.8	0	0
RVBD_0806c	-	UDP-glucose-4-epimerase CpsY	41	279.8	22.4	-3.64	-257.3	0	0
RVBD_2097c	-	proteasome accessory factor A PafA	20	10.3	0.8	-3.62	-9.5	0	0
RVBD_0931c	-	transmembrane serine/threonine-protein kinase D PknD	40	410.8	506.1	0.3	95.3	0.3608	1
RVBD_0932c	-	periplasmic phosphate-binding lipoprotein PstS2	23	201	265	0.4	64	0.2871	1
RVBD_0933	-	phosphate-transport ABC transporter ATP-binding protein PstB	12	72.9	92.8	0.35	19.8	0.988	1
RVBD_0934	-	periplasmic phosphate-binding lipoprotein PstS1	19	119.4	181	0.6	61.5	0.2003	0.91851
RVBD_0935	-	phosphate-transport ABC transporter integral membrane protein PstC1	12	198.8	289.1	0.54	90.2	0.4022	1
RVBD_0936	-	phosphate-transport ABC transporter integral membrane protein PstA2	19	59.9	43.6	-0.46	-16.3	0.4302	1
RVBD_0937c	-	DNA end-binding protein Mku	12	57.1	43	-0.41	-14.1	0.6178	1
RVBD_0938	-	ATP dependent DNA ligase LigD	38	29.3	23.2	-0.33	-6.1	0.5873	1
RVBD_0939	-	bifunctional enzyme 2-hydroxyhepta-2,4-diene-1,7-dioate isomerase	27	43	58.8	0.45	15.8	0.512	1
RVBD_0940c	-	oxidoreductase	13	15	9.2	-0.7	-5.8	0.1398	0.79246
RVBD_0941c	-	anti-anti-sigma factor	8	252.6	495	0.97	242.4	0.2516	0.99213
RVBD_0942	-	hypothetical protein	7	38.2	34.6	-0.14	-3.7	0.7778	1
RVBD_0943c	-	oxidoreductase	16	146.6	142	-0.05	-4.6	0.9245	1
RVBD_0944	-	formamidopyrimidine-DNA glycosylase	7	196.2	235	0.26	38.7	0.7514	1
RVBD_0945	-	oxidoreductase	7	39	70.1	0.85	31.1	0.8785	1
RVBD_0946c	-	glucose-6-phosphate isomerase Pgi	17	0.5	0.1	-1.92	-0.3	0.2542	0.99213
RVBD_0948c	-	chorismate mutase	6	0	0	0	0	1	1
RVBD_0949	-	ATP-dependent DNA helicase II UvrD1	44	7.6	2.4	-1.66	-5.2	0.2254	0.95558
RVBD_0950c	-	hypothetical protein	18	81.5	94.7	0.22	13.2	0.7437	1
RVBD_0951	-	succinyl-CoA synthetase beta chain SucC	14	0	0	0	0	1	1
RVBD_0952	-	succinyl-CoA synthetase alpha chain SucD	10	0	0	0	0	1	1
RVBD_0953c	-	oxidoreductase	10	338.6	798.9	1.24	460.3	0.9781	1
RVBD_0954	-	transmembrane protein	25	43.1	88.7	1.04	45.6	0.9924	1
RVBD_0955	-	integral membrane protein	17	24	23.8	-0.02	-0.3	0.9698	1
RVBD_0956	-	5'-phosphoribosylglycinamide formyltransferase PurN	12	0	0	0	0	1	1
RVBD_0957	-	bifunctional purine biosynthesis protein PurH	20	0	0	0	0	1	1
RVBD_0958	-	magnesium chelatase	11	81.6	130.5	0.68	48.9	0.4209	1
RVBD_0959	-	hypothetical protein	14	47.1	63.3	0.42	16.1	0.3954	1
RVBD_0959A	-	antitoxin VapB9	3	62.5	127.6	1.03	65.1	0.2344	0.97429
RVBD_0960	-	toxin VapC9	5	100.7	261.6	1.38	160.8	0.427	1
RVBD_0961	-	membrane protein	7	178.6	64.4	-1.47	-114.2	0.0393	0.45189
RVBD_0962c	-	lipoprotein LprP	14	255.8	261.8	0.03	6.1	0.9637	1
RVBD_0963c	-	hypothetical protein	10	149.3	159.5	0.1	10.2	0.8422	1
RVBD_0964c	-	hypothetical protein	5	116.4	59.4	-0.97	-57	0.2545	0.99213
RVBD_0965c	-	hypothetical protein	6	245.2	196.9	-0.32	-48.3	0.5623	1
RVBD_0966c	-	hypothetical protein	9	167.2	2269.5	3.76	2102.2	0.0604	0.54293
RVBD_0967	-	copper-sensing transcriptional repressor CsoR	1	195.7	13.9	-3.81	-181.7	0.1975	0.91622
RVBD_0968	-	hypothetical protein	6	271.4	204.1	-0.41	-67.3	0.4108	1
RVBD_0969	-	metal cation transporter P-type ATPase CtpV	19	303.1	163.8	-0.89	-139.4	0.1275	0.77382
RVBD_0970	-	integral membrane protein	12	183.6	2072.7	3.5	1889	0.7157	1
RVBD_0971c	-	enoyl-CoA hydratase EchA7	5	92.7	9.4	-3.31	-83.3	0.0379	0.44466
RVBD_0972c	-	acyl-CoA dehydrogenase FadE12	16	37.1	61.5	0.73	24.4	0.3255	1
RVBD_0973c	-	acetyl-/propionyl-coenzyme A carboxylase alpha chain alpha subunit AccA2	20	41.8	61.7	0.56	19.9	0.4867	1
RVBD_0974c	-	acetyl-/propionyl-CoA carboxylase beta subunit AccD2	19	49.3	72.7	0.56	23.4	0.999	1
RVBD_0975c	-	acyl-CoA dehydrogenase FadE13	18	260.5	199.7	-0.38	-60.8	0.5972	1
RVBD_0976c	-	hypothetical protein	17	107.3	131	0.29	23.7	0.6965	1
RVBD_0977	-	PE-PGRS family protein PE_PGRS16	26	319.7	230.9	-0.47	-88.8	0.3699	1
RVBD_0978c	-	PE-PGRS family protein PE_PGRS17	7	462.5	147.8	-1.65	-314.7	0.2649	0.99998
RVBD_0979A	-	50S ribosomal protein L32 RpmF	2	0	0	0	0	1	1
RVBD_0979c	-	hypothetical protein	1	0	0	0	0	1	1
RVBD_0980c	-	PE-PGRS family protein PE_PGRS18	15	263	324.2	0.3	61.2	0.5978	1
RVBD_0981	-	mycobacterial persistence regulator MRPA	9	210.8	215.6	0.03	4.8	0.9557	1
RVBD_0982	-	two-component system sensor histidine kinase MprB	20	0	0	0	0	1	1
RVBD_0983	-	serine protease PepD	13	4269.1	43.7	-6.61	-4225.4	0.0313	0.39977
RVBD_0984	-	pterin-4-alpha-carbinolamine dehydratase MoaB2	5	695.2	842.1	0.28	146.9	0.7508	1
RVBD_0985c	-	large-conductance mechanosensitive channel MscL	9	287.5	174.7	-0.72	-112.8	0.4734	1
RVBD_0986	-	adhesion component transport ABC transporter ATP-binding protein	21	45.5	2.4	-4.22	-43.1	0.0091	0.18739
RVBD_0987	-	adhesion component transport ABC transporter transmembrane protein	85	21.2	17.8	-0.25	-3.4	0.7689	1
RVBD_0988	-	exported protein	37	16.9	21.4	0.34	4.5	0.9768	1
RVBD_0989c	-	polyprenyl-diphosphate synthase GrcC2	17	126.1	392.9	1.64	266.8	0.0569	0.54162
RVBD_0990c	-	hypothetical protein	8	148.3	367.3	1.31	219	0.6233	1
RVBD_0991c	-	serine rich protein	1	165	107.4	-0.62	-57.6	0.6955	1
RVBD_0992c	-	5-formyltetrahydrofolate cyclo-ligase	6	189.5	145.4	-0.38	-44	0.5259	1
RVBD_0993	-	glucose-1-phosphate uridylyltransferase GalU	12	0	0	0	0	1	1
RVBD_0994	-	molybdopterin biosynthesis protein MoeA1	11	89.4	166.5	0.9	77.1	0.1059	0.70514
RVBD_0995	-	ribosomal-protein-alanine acetyltransferase RimJ	5	43.4	33.1	-0.39	-10.2	0.6156	1
RVBD_0996	-	transmembrane protein	14	150.3	207.4	0.47	57.2	0.8626	1
RVBD_0997	-	hypothetical protein	4	55.3	71.5	0.37	16.2	0.7211	1
RVBD_1178	-	succinyldiaminopimelate transaminase	20	63.5	5.3	-3.58	-58.2	0	0
RVBD_0999	-	hypothetical protein	10	260.1	1688.8	2.7	1428.7	0.1939	0.91151
RVBD_1000c	-	hypothetical protein	7	1113.5	3602.6	1.69	2489.1	0.666	1
RVBD_1001	-	arginine deiminase ArcA	18	176.2	150.3	-0.23	-25.9	0.6124	1
RVBD_1002c	-	protein O-mannosyltransferase	21	0	0.3	0.36	0.3	1	1
RVBD_1003	-	ribosomal RNA small subunit methyltransferase I	8	66.9	80	0.26	13.1	0.9255	1
RVBD_1004c	-	membrane protein	9	141.7	89.2	-0.67	-52.6	0.2252	0.95558
RVBD_1005c	-	para-aminobenzoate synthase component I PABD	21	22.1	26	0.24	4	0.8686	1
RVBD_1006	-	hypothetical protein	37	94	52.5	-0.84	-41.5	0.0703	0.58261
RVBD_1007c	-	methionyl-tRNA synthetase MetS	23	0	0	0	0	1	1
RVBD_1008	-	deoxyribonuclease TatD	11	345.5	105.3	-1.71	-240.1	0.0008	0.03165
RVBD_1009	-	resuscitation-promoting factor RpfB	9	67.8	45.9	-0.56	-21.9	0.4257	1
RVBD_1010	-	ribosomal RNA small subunit methyltransferase A	12	6.8	6.4	-0.08	-0.4	0.9388	1
RVBD_1011	-	4-diphosphocytidyl-2-C-methyl-D-erythritol kinase IspE	12	0	0	0	0	1	1
RVBD_1012	-	hypothetical protein	6	227.8	108.3	-1.07	-119.5	0.1897	0.90607
RVBD_0204c	-	transmembrane protein	19	56.3	5.2	-3.45	-51.2	0	0
RVBD_1014c	-	peptidyl-tRNA hydrolase Pth	11	0	0	0	0	1	1
RVBD_1015c	-	50S ribosomal protein L25 RplY	9	0	0	0	0	1	1
RVBD_1016c	-	lipoprotein LpqT	6	537.9	321.2	-0.74	-216.6	0.3348	1
RVBD_1017c	-	ribose-phosphate pyrophosphokinase PrsA	10	0	0	0	0	1	1
RVBD_1018c	-	UDP-N-acetylglucosamine pyrophosphorylase GlmU	23	0	0	0	0	1	1
RVBD_1019	-	transcriptional regulator TetR-family	7	735.8	896.9	0.29	161.2	0.701	1
RVBD_1020	-	transcription-repair coupling factor Mfd	33	93.2	128.7	0.46	35.4	0.4621	1
RVBD_1021	-	nucleoside triphosphate pyrophosphohydrolase	12	139.2	239.3	0.78	100.2	0.2392	0.98011
RVBD_1022	-	lipoprotein LpqU	13	224.1	121.3	-0.89	-102.8	0.3279	1
RVBD_1023	-	enolase Eno	13	0	0	0	0	1	1
RVBD_1024	-	cell division protein DivIC	8	0	0	0	0	1	1
RVBD_1025	-	hypothetical protein	6	8.2	0	-3.2	-8.2	0.3927	1
RVBD_1026	-	exopolyphosphatase	6	1.7	3.8	1.19	2.1	0.7256	1
RVBD_1027c	-	potassium-transporting transcriptional regulator KdpE	10	40.8	48.4	0.25	7.6	0.8015	1
RVBD_1028A	-	potassium-transporting membrane protein KdpF	3	0	0	0	0	1	1
RVBD_1028c	-	potassium channel sensor histidine kinase KdpD	21	101.7	108.7	0.1	7	0.8949	1
RVBD_1029	-	potassium-transporting P-type ATPase A chain KdpA	25	122.8	241.4	0.97	118.6	0.3311	1
RVBD_1030	-	potassium-transporting P-type ATPase B chain KdpB	12	102.7	149.8	0.54	47.1	0.5323	1
RVBD_1031	-	potassium-transporting P-type ATPase C chain KdpC	9	44	174.4	1.99	130.4	0.8373	1
RVBD_1032c	-	two-component system sensor histidine kinase TrcS	23	314.9	385.3	0.29	70.4	0.7344	1
RVBD_1033c	-	two-component system transcriptional regulator TrcR	13	418.5	343.9	-0.28	-74.6	0.6528	1
RVBD_1034c	-	transposase	2	9.7	43.9	2.18	34.2	0.6987	1
RVBD_1035c	-	transposase	4	18.1	47.7	1.4	29.6	0.1286	0.77932
RVBD_1036c	-	transposase	5	234.3	216	-0.12	-18.3	0.762	1
RVBD_1037c	-	ESAT-6 like protein EsxI	3	260.1	122.3	-1.09	-137.8	0.8965	1
RVBD_1038c	-	ESAT-6 like protein EsxJ	3	404.3	416.3	0.04	12	0.8208	1
RVBD_1039c	-	PPE family protein PPE15	20	240.7	272.3	0.18	31.5	0.5564	1
RVBD_1040c	-	PE family protein PE8	8	253.6	221.9	-0.19	-31.7	0.7905	1
RVBD_1041c	-	transposase	16	305.9	250.4	-0.29	-55.5	0.577	1
RVBD_1042c	-	transposase	5	352.3	166.8	-1.08	-185.6	0.2626	0.99704
RVBD_1043c	-	hypothetical protein	14	178.4	239.8	0.43	61.4	0.4187	1
RVBD_1044	-	hypothetical protein	9	88.9	19.8	-2.17	-69.2	0.1044	0.70428
RVBD_1045	-	hypothetical protein	10	221.8	383	0.79	161.3	0.4115	1
RVBD_1046c	-	hypothetical protein	6	403.7	330.9	-0.29	-72.8	0.5383	1
RVBD_1047	-	transposase	15	215.3	289.5	0.43	74.2	0.4703	1
RVBD_1048c	-	hypothetical protein	21	145.4	97.1	-0.58	-48.3	0.145	0.80498
RVBD_1049	-	transcriptional repressor	4	553.4	588.6	0.09	35.1	0.7461	1
RVBD_1050	-	oxidoreductase	10	94.1	56.7	-0.73	-37.4	0.4232	1
RVBD_1051c	-	hypothetical protein	8	63.9	1336.1	4.39	1272.2	0.4362	1
RVBD_1052	-	hypothetical protein	4	104.6	54.6	-0.94	-49.9	0.2769	1
RVBD_1053c	-	hypothetical protein	6	162.7	156.2	-0.06	-6.5	0.8202	1
RVBD_1054	-	integrase	5	123.8	49.8	-1.31	-73.9	0.2116	0.93588
RVBD_1055	-	integrase	3	21.1	43	1.03	21.9	0.6969	1
RVBD_1056	-	hypothetical protein	20	254.2	207.5	-0.29	-46.7	0.4677	1
RVBD_1057	-	hypothetical protein	16	299.9	847.1	1.5	547.2	0.0312	0.39976
RVBD_1058	-	fatty-acid-CoA ligase FadD14	26	331.1	541.2	0.71	210.1	0.2527	0.99213
RVBD_1059	-	dihydrodipicolinate reductase	9	34.6	2.6	-3.75	-32	0.354	1
RVBD_1060	-	hypothetical protein	5	60	15.6	-1.94	-44.4	0.074	0.59973
RVBD_1061	-	hypothetical protein	13	874.7	65	-3.75	-809.7	0.0505	0.50801
RVBD_1062	-	hypothetical protein	4	157.8	79.7	-0.99	-78.1	0.2142	0.93635
RVBD_1063c	-	hypothetical protein	15	128.4	131.5	0.03	3.1	0.9606	1
RVBD_1064c	-	lipoprotein LpqV	5	395.7	729.2	0.88	333.5	0.6554	1
RVBD_1065	-	hypothetical protein	9	125.4	57.4	-1.13	-68	0.1083	0.71305
RVBD_1066	-	hypothetical protein	4	19.1	16.3	-0.22	-2.7	0.8492	1
RVBD_1067c	-	PE-PGRS family protein PE_PGRS19	14	148.8	91.1	-0.71	-57.7	0.5627	1
RVBD_1068c	-	PE-PGRS family protein PE_PGRS20	11	78	120.7	0.63	42.7	0.2882	1
RVBD_1069c	-	hypothetical protein	19	559.4	3232.3	2.53	2672.9	0.1264	0.77123
RVBD_3632	-	membrane protein	7	411.5	39.6	-3.38	-371.9	0	0
RVBD_1071c	-	enoyl-CoA hydratase EchA9	11	89.6	70.5	-0.35	-19.1	0.4707	1
RVBD_1072	-	transmembrane protein	13	28.2	2.8	-3.32	-25.4	0.0018	0.05955
RVBD_1073	-	hypothetical protein	19	275.1	425	0.63	149.9	0.0597	0.54293
RVBD_1074c	-	beta-ketoacyl CoA thiolase FadA3	11	287.9	114.7	-1.33	-173.2	0.0645	0.55863
RVBD_1075c	-	exported protein	18	179.2	146.7	-0.29	-32.6	0.5498	1
RVBD_1076	-	lipase LipU	17	213.4	328.4	0.62	115	0.9187	1
RVBD_1077	-	cystathionine beta-synthase Cbs	22	201.3	203.2	0.01	1.9	0.9774	1
RVBD_1078	-	proline rich antigen Pra	17	27.3	43	0.65	15.7	0.1121	0.7239
RVBD_1079	-	cystathionine gamma-synthase MetB	17	153.3	50.2	-1.61	-103.1	0.0001	0.00585
RVBD_1080c	-	transcription elongation factor GreA	7	0.3	0.8	1.61	0.6	1	1
RVBD_1081c	-	membrane protein	6	0	0.5	0.57	0.5	1	1
RVBD_1082	-	mycothiol conjugate amidase Mca	13	172.3	81	-1.09	-91.3	0.0896	0.6772
RVBD_1083	-	hypothetical protein	3	0	1	0.98	1	1	1
RVBD_1084	-	hypothetical protein	19	80.1	309.5	1.95	229.5	0.7915	1
RVBD_1085c	-	hemolysin-like protein	10	101.6	44.2	-1.2	-57.3	0.0537	0.52429
RVBD_1086	-	short-chain Z-isoprenyl diphosphate synthase	12	0.3	0.2	-0.87	-0.1	1	1
RVBD_1087	-	PE-PGRS family protein PE_PGRS21	19	122.8	186.4	0.6	63.6	0.8328	1
RVBD_1087A	-	short-chain Z-isoprenyl diphosphate synthase	6	313.6	1098.9	1.81	785.3	0.4052	1
RVBD_1088	-	PE family protein PE9	4	120.9	170.4	0.49	49.5	0.705	1
RVBD_1089	-	PE family protein PE10	5	34.2	14.9	-1.2	-19.3	0.1964	0.91414
RVBD_1089A	-	cellulase CelA2a	1	55.8	34.6	-0.69	-21.1	0.6921	1
RVBD_1090	-	cellulase CelA2b	6	466.3	588.8	0.34	122.4	0.5626	1
RVBD_1091	-	PE-PGRS family protein PE_PGRS22	26	38.5	155.7	2.02	117.2	0.2008	0.91851
RVBD_1092c	-	pantothenate kinase CoaA	16	0	0	0	0	1	1
RVBD_1093	-	serine hydroxymethyltransferase 1 GlyA1	12	0	0	0	0	1	1
RVBD_1094	-	acyl carrier protein desaturase DesA2	12	0	0	0	0	1	1
RVBD_1095	-	PHOH-like protein PhoH2	11	22	149.4	2.76	127.4	0.3489	1
RVBD_0051	-	transmembrane protein	33	57.3	5.7	-3.33	-51.6	0	0
RVBD_1097c	-	glycine and proline rich membrane protein	14	94.4	73.7	-0.36	-20.6	0.5804	1
RVBD_1098c	-	fumarase Fum	11	0	0	0	0	1	1
RVBD_1099c	-	fructose 1,6-bisphosphatase GlpX	11	55.1	195.6	1.83	140.5	0.7968	1
RVBD_1100	-	hypothetical protein	9	35.8	11.5	-1.64	-24.3	0.0728	0.59482
RVBD_1101c	-	membrane protein	18	356.6	594.5	0.74	237.9	0.2752	1
RVBD_1102c	-	toxin MazF3	7	223.5	114.7	-0.96	-108.8	0.3442	1
RVBD_1103c	-	antitoxin MazE3	6	95.4	325.6	1.77	230.3	0.7495	1
RVBD_1104	-	esterase/lipase	9	199	125.2	-0.67	-73.7	0.3316	1
RVBD_1105	-	esterase/lipase	11	147.5	653.4	2.15	505.9	0.6122	1
RVBD_1106c	-	3-beta-hydroxysteroid dehydrogenase	17	348.3	649.4	0.9	301.2	0.2646	0.99998
RVBD_1107c	-	exodeoxyribonuclease VII small subunit XseB	2	175.1	281.3	0.68	106.2	0.6508	1
RVBD_1108c	-	exodeoxyribonuclease VII large subunit XseA	9	74.5	111.2	0.58	36.7	0.9917	1
RVBD_1109c	-	hypothetical protein	6	25.5	19.8	-0.36	-5.6	0.7731	1
RVBD_1110	-	LYTB2 protein	13	0	0	0	0	1	1
RVBD_1111c	-	hypothetical protein	22	91.4	103.7	0.18	12.3	0.7652	1
RVBD_1112	-	GTP-binding protein YchF	8	4.7	27.5	2.54	22.8	0.1542	0.83253
RVBD_1113	-	antitoxin VapB32	2	3.2	0	-2.07	-3.2	0.4011	1
RVBD_1114	-	toxin VapC32	3	195.8	277.7	0.5	81.9	0.5947	1
RVBD_1115	-	exported protein	14	166.7	112.9	-0.56	-53.8	0.425	1
RVBD_1116	-	hypothetical protein	2	162.1	110.3	-0.56	-51.8	0.426	1
RVBD_1116A	-	hypothetical protein	5	174.2	103.6	-0.75	-70.6	0.306	1
RVBD_1117	-	hypothetical protein	3	385.9	1720	2.16	1334.1	0.0495	0.50628
RVBD_1118c	-	hypothetical protein	10	296.1	446.9	0.59	150.8	0.5243	1
RVBD_1119c	-	hypothetical protein	3	19.6	35.6	0.86	16	0.6682	1
RVBD_1120c	-	hypothetical protein	4	31.1	36.8	0.24	5.7	0.765	1
RVBD_1121	-	glucose-6-phosphate 1-dehydrogenase Zwf1	23	46.7	20.4	-1.2	-26.4	0.0676	0.57318
RVBD_1122	-	6-phosphogluconate dehydrogenase,decarboxylating Gnd2	11	0	0.3	0.34	0.3	1	1
RVBD_1123c	-	peroxidase BpoB	7	184.2	56.4	-1.71	-127.7	0.0439	0.47806
RVBD_1124	-	epoxide hydrolase EphC	12	6.9	40.6	2.55	33.6	0.8074	1
RVBD_1125	-	hypothetical protein	21	71.2	33.9	-1.07	-37.3	0.5628	1
RVBD_1126c	-	hypothetical protein	8	0.7	1.7	1.35	1	0.8998	1
RVBD_1127c	-	pyruvate, phosphate dikinase PpdK	18	1.4	2.1	0.6	0.7	0.5589	1
RVBD_1128c	-	hypothetical protein	27	37.9	15	-1.34	-23	0.5087	1
RVBD_1129c	-	transcriptional regulator	22	127.3	120.5	-0.08	-6.8	0.9508	1
RVBD_1130	-	2-methylcitrate dehydratase PrpD	24	63.4	65.3	0.04	1.9	0.9435	1
RVBD_1131	-	methylcitrate synthase PrpC	14	65.2	60.8	-0.1	-4.4	0.8477	1
RVBD_1132	-	hypothetical protein	25	88.3	71.1	-0.31	-17.2	0.6227	1
RVBD_1133c	-	5-methyltetrahydropteroyltriglutamate- homocysteine methyltransferase MetE	31	0	0	0	0	1	1
RVBD_1134	-	hypothetical protein	4	134.2	44.2	-1.6	-90	0.2029	0.91851
RVBD_1135A	-	acetyl-CoA acetyltransferase	6	295.7	218.2	-0.44	-77.5	0.8188	1
RVBD_1135c	-	PPE family protein PPE16	24	496.9	1586.4	1.67	1089.5	0.4436	1
RVBD_1136	-	enoyl-CoA hydratase	2	0	4.4	2.44	4.4	0.5059	1
RVBD_1137c	-	hypothetical protein	2	509.3	814.1	0.68	304.8	0.5326	1
RVBD_1138c	-	oxidoreductase	13	265.1	284.3	0.1	19.3	0.8739	1
RVBD_1139c	-	hypothetical protein	9	87.4	180.4	1.05	93	0.1302	0.78666
RVBD_1140	-	membrane protein	10	27.6	13.1	-1.07	-14.5	0.1921	0.91106
RVBD_1141c	-	enoyl-CoA hydratase EchA11	13	198.9	353.8	0.83	154.9	0.7679	1
RVBD_1142c	-	enoyl-CoA hydratase EchA10	7	114.9	460.9	2	346	0.7107	1
RVBD_1143	-	alpha-methylacyl-CoA racemase Mcr	15	357.1	1544.6	2.11	1187.5	0.1064	0.70514
RVBD_1144	-	3-hydroxyacyl-CoA dehydrogenase/3-hydroxy-2-methylbutyryl-CoA dehydrogenase	10	107.5	70.7	-0.6	-36.7	0.136	0.7887
RVBD_1144Ac	-	hypothetical protein	3	227.6	97.9	-1.22	-129.7	0.2655	0.99998
RVBD_1145	-	transmembrane transporter MmpL13a	10	189.7	228.9	0.27	39.2	0.5397	1
RVBD_1146	-	transmembrane transporter MmpL13b	21	317.5	328.2	0.05	10.7	0.9385	1
RVBD_1147	-	hypothetical protein	9	180.6	210.5	0.22	29.9	0.787	1
RVBD_1148c	-	hypothetical protein	19	172.3	140.7	-0.29	-31.7	0.4394	1
RVBD_1151c	-	transcriptional regulator	9	287.1	398.7	0.47	111.6	0.5006	1
RVBD_1152	-	transcriptional regulator	5	268.1	390.9	0.54	122.7	0.3908	1
RVBD_1153c	-	O-methyltransferase Omt	18	268.1	339	0.34	70.9	0.5974	1
RVBD_1154c	-	hypothetical protein	14	200.5	174.8	-0.2	-25.8	0.6632	1
RVBD_1155	-	pyridoxamine 5'-phosphate oxidase	10	161.5	156.6	-0.04	-4.9	0.9207	1
RVBD_1156	-	hypothetical protein	12	42.3	37.8	-0.16	-4.6	0.7475	1
RVBD_1157c	-	alanine and proline rich protein	8	24.9	25.6	0.04	0.7	0.9679	1
RVBD_1158c	-	alanine and proline rich protein	11	28.9	27	-0.09	-1.8	0.9211	1
RVBD_1159	-	mannosyltransferase PimE	25	8.1	4.4	-0.86	-3.6	0.1017	0.70164
RVBD_1159A	-	4a-hydroxytetrahydrobiopterin dehydratase	11	56.7	28.9	-0.97	-27.8	0.2958	1
RVBD_1160	-	mutator protein MutT2	4	161	166.6	0.05	5.6	0.9335	1
RVBD_1161	-	respiratory nitrate reductase alpha chain NarG	66	145.9	2315.4	3.99	2169.5	0.0019	0.06135
RVBD_0853c	-	pyruvate or indole-3-pyruvate decarboxylase Pdc	23	338	35.8	-3.24	-302.2	0	0
RVBD_1163	-	respiratory nitrate reductase delta chain NarJ	13	415.7	1860.2	2.16	1444.5	0.0574	0.54293
RVBD_1164	-	respiratory nitrate reductase gamma chain NarI	18	268.4	2511.3	3.23	2242.9	0.0302	0.39066
RVBD_1165	-	GTP-binding protein TypA/BipA	15	199	784.9	1.98	585.9	0.6204	1
RVBD_1166	-	lipoprotein LpqW	22	0	0	0	0	1	1
RVBD_1167c	-	transcriptional regulator	9	34.5	670.1	4.28	635.6	0.293	1
RVBD_1168c	-	PPE family protein PPE17	14	168.3	135.1	-0.32	-33.2	0.9121	1
RVBD_1169c	-	PE family protein lipase LipX	3	311.3	281.6	-0.14	-29.6	0.663	1
RVBD_1170	-	1-D-myo-inositol 2-acetamido-2-deoxy-alpha-D-glucopyranoside deacetylase	11	13.9	61.8	2.15	47.9	0.006	0.14161
RVBD_1171	-	hypothetical protein	5	367.7	1960.8	2.41	1593.1	0.7695	1
RVBD_1172c	-	PE family protein PE12	15	115.4	156.8	0.44	41.4	0.3789	1
RVBD_0805	-	cyclic nucleotide phosphodiesterase	15	60.5	6.7	-3.17	-53.8	0	0
RVBD_1174c	-	t-cell antigen	7	218.9	67.2	-1.7	-151.8	0.0105	0.2018
RVBD_1175c	-	NADPH dependent 2,4-dienoyl-CoA reductase FadH	23	171.9	179.4	0.06	7.5	0.9086	1
RVBD_1176c	-	hypothetical protein	13	145.9	70.5	-1.05	-75.4	0.0491	0.50553
RVBD_1177	-	ferredoxin FdxC	6	0	0	0	0	1	1
RVBD_2115c	-	mycobacterial proteasome ATPase Mpa	23	23.4	2.7	-3.11	-20.7	0	0
RVBD_1179c	-	hypothetical protein	37	196.9	179	-0.14	-17.9	0.8488	1
RVBD_1181	-	polyketide beta-ketoacyl synthase Pks4	87	64	377.3	2.56	313.3	0.0346	0.42299
RVBD_1182	-	polyketide synthase associated protein PapA3	38	71.3	104.2	0.55	32.9	0.2113	0.93588
RVBD_0190	-	hypothetical protein	3	93.6	10.9	-3.1	-82.7	0.0003	0.01459
RVBD_1184c	-	exported protein	21	42.5	428.9	3.33	386.4	0.2531	0.99213
RVBD_1185c	-	fatty-acid-AMP ligase FadD21	28	86.9	1262.4	3.86	1175.6	0.0153	0.26617
RVBD_1186c	-	hypothetical protein	18	59.5	35.7	-0.73	-23.7	0.4594	1
RVBD_1187	-	pyrroline-5-carboxylate dehydrogenase RocA	22	23.4	17.7	-0.4	-5.7	0.5463	1
RVBD_1188	-	proline dehydrogenase	21	16.7	21.6	0.37	4.9	0.5706	1
RVBD_1189	-	sigma-70 family RNA polymerase sigma factor SigI	6	68.7	240.1	1.81	171.4	0.5431	1
RVBD_1190	-	hypothetical protein	9	68.4	92.8	0.44	24.4	0.6732	1
RVBD_1191	-	hypothetical protein	8	252.6	173	-0.55	-79.6	0.5982	1
RVBD_1192	-	hypothetical protein	13	164.7	116	-0.51	-48.7	0.4401	1
RVBD_1823	-	hypothetical protein	14	31.3	3.8	-3.03	-27.4	0.0002	0.01048
RVBD_1194c	-	hypothetical protein	16	120	39.2	-1.61	-80.8	0.0432	0.47806
RVBD_1195	-	PE family protein PE13	5	3033.8	162.8	-4.22	-2870.9	0.4211	1
RVBD_1196	-	PPE family protein PPE18	7	87.8	59.2	-0.57	-28.6	0.5041	1
RVBD_1197	-	ESAT-6 like protein EsxK	2	481.1	31.5	-3.93	-449.6	0.0107	0.20275
RVBD_1198	-	ESAT-6 like protein EsxL	3	30.6	26.8	-0.19	-3.8	0.6212	1
RVBD_1199c	-	transposase	15	220.7	366.7	0.73	146	0.1932	0.91151
RVBD_1200	-	MFS transporter, metabolite:H+ symporter (MHS) family protein	24	135.4	119.3	-0.18	-16.1	0.6902	1
RVBD_1201c	-	tetrahydrodipicolinate N-succinyltransferase DapD	10	0	0	0	0	1	1
RVBD_1202	-	succinyl-diaminopimelate desuccinylase DapE	15	0	0	0	0	1	1
RVBD_1203c	-	hypothetical protein	6	48.7	39.6	-0.3	-9.1	0.7444	1
RVBD_1204c	-	hypothetical protein	16	312.4	343.8	0.14	31.4	0.8825	1
RVBD_1205	-	hypothetical protein	12	219.9	1081.7	2.3	861.8	0.9638	1
RVBD_1206	-	fatty-acid-CoA ligase FadD6	29	60.9	30.9	-0.98	-30	0.1753	0.88218
RVBD_1207	-	dihydropteroate synthase 2 FolP2	10	40.9	63.8	0.64	22.8	0.4997	1
RVBD_1208	-	glucosyl-3-phosphoglycerate synthase GpgS	12	0	0	0	0	1	1
RVBD_1209	-	DivIVA family protein	4	174.5	30.1	-2.53	-144.3	0.0052	0.12492
RVBD_1210	-	DNA-3-methyladenine glycosylase I TagA	11	621.9	309.9	-1	-312	0.2131	0.93588
RVBD_1211	-	hypothetical protein	2	0	0	0	0	1	1
RVBD_1212c	-	glycosyltransferase GlgA	27	137.9	443.4	1.69	305.5	0.2038	0.91904
RVBD_1213	-	glucose-1-phosphate adenylyltransferase GlgC	27	485.5	1774.1	1.87	1288.6	0.3225	1
RVBD_1214c	-	PE family protein PE14	5	61.9	102	0.72	40.1	0.1761	0.88291
RVBD_1215c	-	hydrolase	23	127.7	91.2	-0.49	-36.5	0.4601	1
RVBD_1216c	-	integral membrane protein	15	248.1	336	0.44	87.9	0.6093	1
RVBD_1217c	-	antibiotic transporter permease	18	43.8	56.3	0.36	12.5	0.5893	1
RVBD_1218c	-	antibiotic transporter ATP-binding protein	6	300.4	249.9	-0.27	-50.5	0.8266	1
RVBD_1219c	-	transcriptional regulator	10	82.8	128.3	0.63	45.5	0.8595	1
RVBD_1220c	-	methyltransferase	10	106.6	157.7	0.56	51.1	0.3439	1
RVBD_1221	-	RNA polymerase sigma factor SigE	16	4	1.3	-1.58	-2.7	0.1573	0.83866
RVBD_1222	-	anti-sigma factor RseA	2	16	19	0.25	3	0.8294	1
RVBD_1223	-	serine protease HtrA	17	0	0	0	0	1	1
RVBD_1224	-	protein TatB	5	0	0	0	0	1	1
RVBD_1225c	-	HAD hydrolase, family IIA	6	249.9	1041.3	2.06	791.4	0.7421	1
RVBD_1226c	-	transmembrane protein	15	291.6	237.6	-0.3	-54	0.6795	1
RVBD_1227c	-	transmembrane protein	6	175.5	149.9	-0.23	-25.6	0.725	1
RVBD_1228	-	lipoprotein LpqX	8	616.9	536.2	-0.2	-80.7	0.6534	1
RVBD_1229c	-	mrp protein	14	0	0	0	0	1	1
RVBD_1230c	-	membrane protein	20	261	205.3	-0.35	-55.7	0.5039	1
RVBD_1231c	-	membrane protein	7	77.3	161.8	1.07	84.5	0.3103	1
RVBD_1232c	-	hypothetical protein	8	190.4	485.8	1.35	295.4	0.5104	1
RVBD_1233c	-	hypothetical protein	18	108.4	119.7	0.14	11.2	0.8162	1
RVBD_1234	-	transmembrane protein	8	78.1	130.5	0.74	52.4	0.6544	1
RVBD_1235	-	sugar-binding lipoprotein LpqY	28	82.4	213.9	1.38	131.5	0.2818	1
RVBD_1236	-	sugar-transport ABC transporter integral membrane protein SugA	18	112	538.8	2.27	426.7	0.0693	0.57788
RVBD_1237	-	sugar-transport ABC transporter integral membrane protein SugB	11	51.3	94.3	0.88	43	0.3366	1
RVBD_1238	-	sugar-transport ABC transporter ATP-binding protein	24	113.4	184.4	0.7	70.9	0.7546	1
RVBD_1239c	-	magnesium and cobalt transporter CorA	23	135	96.5	-0.48	-38.4	0.4633	1
RVBD_1240	-	malate dehydrogenase Mdh	3	0	0	0	0	1	1
RVBD_1241	-	antitoxin VapB33	1	106.4	2.9	-5.19	-103.4	0.4021	1
RVBD_1242	-	toxin VapC33	9	185.5	300.3	0.7	114.9	0.7151	1
RVBD_1243c	-	PE-PGRS family protein PE_PGRS23	15	251.5	388.1	0.63	136.6	0.5222	1
RVBD_1244	-	lipoprotein LpqZ	8	133	702.3	2.4	569.3	0.0358	0.43003
RVBD_1245c	-	oxidoreductase	13	113.4	99	-0.2	-14.4	0.7137	1
RVBD_1246c	-	toxin RelE	7	365.6	514.8	0.49	149.2	0.4372	1
RVBD_1247c	-	antitoxin RelB	4	63.1	56.5	-0.16	-6.6	0.8686	1
RVBD_1248c	-	2-oxoglutarate decarboxylase	41	0	0	0	0	1	1
RVBD_1249c	-	membrane protein	11	506.9	1964	1.95	1457.1	0.2357	0.97592
RVBD_1250	-	drug:H+ antiporter-2 (14 Spanner) (DHA2) family drug resistance MFS transporter	26	841.2	561.4	-0.58	-279.8	0.8288	1
RVBD_1251c	-	hypothetical protein	53	57.4	48.8	-0.23	-8.6	0.6526	1
RVBD_1252c	-	lipoprotein LprE	7	254.1	176.1	-0.53	-78	0.2009	0.91851
RVBD_1253	-	cold shock DeaD-box protein A DeaD	32	105.1	106.2	0.02	1.1	0.979	1
RVBD_1254	-	acyltransferase	26	4.4	3.4	-0.37	-1	0.7944	1
RVBD_1255c	-	transcriptional regulator	8	87	107.2	0.3	20.2	0.7135	1
RVBD_1256c	-	cytochrome P450 130 Cyp130	14	141.6	92	-0.62	-49.6	0.261	0.99704
RVBD_1257c	-	glycolate oxidase subunit GlcD	15	145.1	431.8	1.57	286.8	1	1
RVBD_1258c	-	H+ antiporter protein	21	261.6	223.4	-0.23	-38.2	0.6781	1
RVBD_1259	-	uracil DNA glycosylase UdgB	11	40.7	101.4	1.32	60.7	0.4461	1
RVBD_1260	-	oxidoreductase	24	48.2	41.1	-0.23	-7.1	0.8089	1
RVBD_1261c	-	deazaflavin-dependent nitroreductase	10	61.2	28.5	-1.11	-32.8	0.0406	0.46158
RVBD_1262c	-	hypothetical protein	4	13.3	2.7	-2.28	-10.5	0.2134	0.93618
RVBD_1263	-	amidase AmiB2	21	181.3	204.7	0.18	23.4	0.8236	1
RVBD_1264	-	adenylate cyclase	13	304.3	450.4	0.57	146.1	0.9136	1
RVBD_1265	-	hypothetical protein	11	60.1	65.9	0.13	5.8	0.8536	1
RVBD_1266c	-	transmembrane serine/threonine-protein kinase H PknH	26	155.4	191.6	0.3	36.2	0.3553	1
RVBD_1267c	-	transcriptional regulator EmbR	19	225.2	174.3	-0.37	-50.9	0.4893	1
RVBD_1268c	-	hypothetical protein	11	237.6	211.2	-0.17	-26.5	0.6519	1
RVBD_1269c	-	secreted protein	7	177.3	155.7	-0.19	-21.7	0.6324	1
RVBD_1270c	-	lipoprotein LprA	10	18.5	24.3	0.4	5.9	0.4379	1
RVBD_1271c	-	secreted protein	5	194.5	315.3	0.7	120.8	0.5628	1
RVBD_1272c	-	ABC transporter membrane protein	28	31.4	19	-0.73	-12.4	0.3608	1
RVBD_1273c	-	ABC transporter membrane protein	29	40.4	27.1	-0.58	-13.3	0.3577	1
RVBD_1274	-	lipoprotein LprB	3	0	1	0.98	1	1	1
RVBD_1275	-	lipoprotein LprC	6	0	1	0.99	1	1	1
RVBD_1276c	-	phosphohistidine phosphatase	6	47.2	54.5	0.21	7.3	0.8681	1
RVBD_1277	-	hypothetical protein	19	108.3	132.4	0.29	24.1	0.6105	1
RVBD_1278	-	hypothetical protein	24	79.5	73.3	-0.12	-6.2	0.8918	1
RVBD_1279	-	dehydrogenase FAD flavoprotein gmc oxidoreductase	25	112.7	452.6	2.01	339.8	0.3639	1
RVBD_1280c	-	periplasmic oligopeptide-binding lipoprotein OppA	25	124.3	275.5	1.15	151.1	0.2378	0.97735
RVBD_1281c	-	oligopeptide-transport ABC transporter ATP-binding protein OppD	25	26.9	23.5	-0.19	-3.4	0.7596	1
RVBD_1282c	-	oligopeptide-transport ABC transporter integral membrane protein OppC	15	47.2	1527	5.01	1479.8	0.7311	1
RVBD_1283c	-	oligopeptide-transport ABC transporter integral membrane protein OppB	17	60	116.9	0.96	56.9	0.5306	1
RVBD_1284	-	beta-carbonic anhydrase	4	58.6	25.5	-1.2	-33.1	0.1861	0.9
RVBD_1285	-	sulfate adenylyltransferase subunit 2 CysD	9	0	0	0	0	1	1
RVBD_1286	-	bifunctional enzyme CysN/CysC	27	3	1.1	-1.39	-1.8	0.1117	0.72363
RVBD_1287	-	Rrf2 family protein	10	42.4	85.8	1.02	43.3	0.1043	0.70428
RVBD_1288	-	mycolyltransferase II	32	301.8	223.2	-0.44	-78.7	0.1813	0.89126
RVBD_1289	-	hypothetical protein	10	78.3	91.8	0.23	13.5	0.7445	1
RVBD_1290A	-	hypothetical protein	7	202.8	165	-0.3	-37.7	0.869	1
RVBD_1290c	-	hypothetical protein	32	355.4	1778.1	2.32	1422.7	0.097	0.6966
RVBD_1291c	-	secreted protein	2	6.7	4	-0.74	-2.7	0.8817	1
RVBD_1292	-	arginyl-tRNA synthetase ArgS	33	0	0	0	0	1	1
RVBD_1293	-	diaminopimelate decarboxylase LysA	24	0	0	0	0	1	1
RVBD_1294	-	homoserine dehydrogenase ThrA	20	0	0	0	0	1	1
RVBD_1295	-	threonine synthase ThrC	17	0	0	0	0	1	1
RVBD_1296	-	homoserine kinase ThrB	14	0	0	0	0	1	1
RVBD_1297	-	transcription termination factor Rho	17	0	0	0	0	1	1
RVBD_1298	-	50S ribosomal protein L31 RpmE	6	0	0	0	0	1	1
RVBD_1299	-	peptide chain release factor 1 PrfA	14	0	0	0	0	1	1
RVBD_1300	-	HemK protein	14	0	0	0	0	1	1
RVBD_1301	-	Sua5/YciO/YrdC/YwlC family protein	10	0	0	0	0	1	1
RVBD_1302	-	undecaprenyl-phosphate alpha-N-acetylglucosaminyltransferase Rfe	16	0	0	0	0	1	1
RVBD_1303	-	hypothetical protein	4	18.7	16.3	-0.2	-2.4	1	1
RVBD_1304	-	ATP synthase A chain AtpB	10	0	0	0	0	1	1
RVBD_1305	-	ATP synthase C chain AtpE	6	0	0	0	0	1	1
RVBD_1306	-	ATP synthase B chain AtpF	3	0	0	0	0	1	1
RVBD_1307	-	ATP synthase delta chain AtpH	15	0	0	0	0	1	1
RVBD_1308	-	ATP synthase alpha chain AtpA	21	0	0	0	0	1	1
RVBD_1309	-	ATP synthase gamma chain AtpG	16	0	0	0	0	1	1
RVBD_1310	-	ATP synthase beta chain AtpD	18	0	0	0	0	1	1
RVBD_1311	-	ATP synthase epsilon chain AtpC	1	0	0	0	0	1	1
RVBD_1312	-	secreted protein	8	1.2	0	-1.14	-1.2	0.4034	1
RVBD_1313c	-	transposase	15	189.6	125.3	-0.6	-64.3	0.1348	0.78793
RVBD_1314c	-	cob(I)yrinic acid a,c-diamide adenosyltransferase	12	338.2	126.8	-1.42	-211.4	0.5085	1
RVBD_1315	-	UDP-N-acetylglucosamine 1-carboxyvinyltransferase MurA	13	0	0	0	0	1	1
RVBD_1316c	-	methylated-DNA-protein-cysteine methyltransferase Ogt	7	248.5	190.2	-0.39	-58.3	0.4516	1
RVBD_1317c	-	bifunctional regulatory protein and DNA repair enzyme AlkA	10	226	314.3	0.48	88.3	0.8823	1
RVBD_1318c	-	adenylate cyclase	17	189	202.9	0.1	13.8	0.7802	1
RVBD_1319c	-	adenylate cyclase	28	300.4	250.2	-0.26	-50.2	0.5111	1
RVBD_1320c	-	adenylate cyclase	27	265.8	262.2	-0.02	-3.6	0.939	1
RVBD_1321	-	hypothetical protein	9	208.8	405	0.96	196.1	0.9055	1
RVBD_1322	-	hypothetical protein	5	305.3	252.4	-0.27	-52.9	0.5998	1
RVBD_1322A	-	methylmalonyl-CoA epimerase	6	88.9	627	2.82	538	0.6078	1
RVBD_1323	-	acetyl-CoA acetyltransferase FadA4	12	113.3	68.1	-0.73	-45.2	0.3433	1
RVBD_1324	-	thioredoxin	5	2.1	1.8	-0.23	-0.3	1	1
RVBD_1325c	-	PE-PGRS family protein PE_PGRS24	8	89.7	384.6	2.1	294.9	0.0244	0.34921
RVBD_1326c	-	1,4-alpha-glucan-branching enzyme GlgB	41	0	0	0	0	1	1
RVBD_1327c	-	glucanase GlgE	35	0	0	0	0	1	1
RVBD_1328	-	glycogen phosphorylase GlgP	40	40.3	38.7	-0.06	-1.6	0.8631	1
RVBD_1329c	-	ATP-dependent DNA helicase DinG	23	181	262.1	0.53	81.1	0.6425	1
RVBD_1330c	-	nicotinate phosphoribosyltransferase PncB1	23	1634.2	407.5	-2	-1226.7	0.2336	0.97197
RVBD_1331	-	ATP-dependent Clp protease adapter protein ClpS	5	154.4	171.6	0.15	17.2	0.7824	1
RVBD_1332	-	transcriptional regulator	6	41.6	60.3	0.54	18.7	0.5773	1
RVBD_1333	-	hydrolase	10	91.2	210.1	1.2	118.9	0.1171	0.73731
RVBD_1334	-	hydrolase	10	355.9	592.4	0.74	236.5	0.1227	0.75437
RVBD_1335	-	sulfur carrier protein CysO	4	562.8	873.9	0.63	311.1	0.072	0.59304
RVBD_3041c	-	ABC transporter ATP-binding protein	8	53	6.6	-3.01	-46.5	0.0003	0.01459
RVBD_3779	-	decaprenol GalNH2-dependent GalNH2 transferase	41	180.1	22.6	-3	-157.5	0	0
RVBD_1338	-	glutamate racemase MurI	16	0	0	0	0	1	1
RVBD_1339	-	hypothetical protein	16	4.2	7.3	0.79	3.1	0.25	0.99213
RVBD_1340	-	ribonuclease RphA	13	0	6	2.8	6	0.0117	0.21661
RVBD_1341	-	nucleoside-triphosphatase	5	113.8	326.7	1.52	212.9	0.1914	0.90988
RVBD_1342c	-	integral membrane protein	5	0	0	0	0	1	1
RVBD_1343c	-	lipoprotein LprD	11	0.5	14.6	4.79	14.1	1	1
RVBD_1344	-	acyl carrier protein MbtL	8	352.2	964.6	1.45	612.4	0.0542	0.52429
RVBD_1345	-	fatty acyl-AMP ligase MbtM	23	103.7	148.5	0.52	44.8	0.5468	1
RVBD_1346	-	acyl-CoA dehydrogenase MbtN	13	286.1	250.6	-0.19	-35.5	0.8751	1
RVBD_1347c	-	lysine N-acetyltransferase MbtK	13	5.9	0.8	-2.82	-5.1	0.3057	1
RVBD_1348	-	iron-regulated transporter IrtA	37	0.4	1.3	1.81	0.9	0.1373	0.7905
RVBD_1349	-	iron-regulated transporter IrtB	17	0.6	0.6	0.01	0	1	1
RVBD_1350	-	3-oxoacyl-[acyl-carrier protein] reductase FabG2	12	29	22.7	-0.35	-6.2	0.574	1
RVBD_1351	-	hypothetical protein	10	133	407	1.61	274	0.4478	1
RVBD_1352	-	hypothetical protein	5	196.2	163.9	-0.26	-32.3	0.7402	1
RVBD_1353c	-	transcriptional regulator	12	98.3	257.5	1.39	159.2	0.5183	1
RVBD_1354c	-	diguanylate cyclase (GGDEF) domain-containing protein	40	86.3	177.3	1.04	90.9	0.4753	1
RVBD_1355c	-	molybdopterin biosynthesis protein MoeY	36	53.2	30	-0.83	-23.3	0.1833	0.89673
RVBD_1356c	-	hypothetical protein	25	41.3	28.4	-0.54	-13	0.3889	1
RVBD_1357c	-	hypothetical protein	12	101.4	157.3	0.63	55.9	0.6108	1
RVBD_1358	-	transcriptional regulator	66	82.7	101.8	0.3	19.2	0.5279	1
RVBD_1359	-	transcriptional regulator	17	2265.7	104.7	-4.44	-2161	0.5935	1
RVBD_1360	-	oxidoreductase	12	170.9	200.7	0.23	29.9	0.8355	1
RVBD_1361c	-	PPE family protein PPE19	10	91.1	135.8	0.58	44.7	0.952	1
RVBD_1362c	-	membrane protein	13	125.7	136.2	0.12	10.5	0.9449	1
RVBD_1363c	-	membrane protein	6	39.6	47.1	0.25	7.5	0.7961	1
RVBD_1364c	-	anti-anti-sigma factor	31	58.4	185.7	1.67	127.3	0.4549	1
RVBD_1365c	-	anti-anti-sigma factor RsfA	5	164.4	82.1	-1	-82.3	0.2019	0.91851
RVBD_1366	-	hypothetical protein	17	83.1	203	1.29	119.9	0.7876	1
RVBD_1366A	-	hypothetical protein	5	72.9	36	-1.02	-36.9	0.1753	0.88218
RVBD_1367c	-	hypothetical protein	13	242.7	240.9	-0.01	-1.7	0.9893	1
RVBD_1368	-	lipoprotein LprF	7	397.8	427	0.1	29.1	0.9009	1
RVBD_1369c	-	transposase	21	359.3	775.4	1.11	416.1	0.0253	0.35472
RVBD_1370c	-	transposase	4	228.3	495.2	1.12	266.9	0.0698	0.58049
RVBD_1371	-	membrane protein	28	66.9	77.9	0.22	11	0.839	1
RVBD_1372	-	hypothetical protein	18	61.6	221.3	1.84	159.7	0.4613	1
RVBD_1373	-	glycolipid sulfotransferase	17	297.7	170.6	-0.8	-127.1	0.073	0.59482
RVBD_1374c	-	hypothetical protein	12	253.7	279.6	0.14	25.9	0.7472	1
RVBD_1375	-	hypothetical protein	20	514.1	560.4	0.12	46.3	0.7769	1
RVBD_1376	-	hypothetical protein	14	247.3	262.3	0.08	14.9	0.8167	1
RVBD_1377c	-	transferase	10	19.2	10.1	-0.93	-9.1	0.2512	0.99213
RVBD_1378c	-	hypothetical protein	19	213.7	231.9	0.12	18.2	0.8495	1
RVBD_1379	-	pyrimidine operon regulatory protein PyrR	7	0.3	0	-0.35	-0.3	1	1
RVBD_1380	-	aspartate carbamoyltransferase PyrB	12	0	0	0	0	1	1
RVBD_1381	-	dihydroorotase PyrC	9	0	0	0	0	1	1
RVBD_1382	-	exported or membrane protein	6	0	0	0	0	1	1
RVBD_1383	-	carbamoyl-phosphate synthase small chain CarA	10	0	0	0	0	1	1
RVBD_1384	-	carbamoyl-phosphate synthase large chain CarB	42	0	0.1	0.07	0.1	1	1
RVBD_1385	-	orotidine 5'-phosphate decarboxylase PyrF	5	0	0	0	0	1	1
RVBD_1386	-	PE family protein PE15	5	436	158.4	-1.46	-277.6	0.3151	1
RVBD_1387	-	PPE family protein PPE20	24	363.5	780.7	1.1	417.2	0.0298	0.3905
RVBD_1388	-	integration host factor MihF	5	8.6	1.3	-2.76	-7.3	0.2492	0.99213
RVBD_1389	-	guanylate kinase Gmk	6	0	0	0	0	1	1
RVBD_1390	-	DNA-directed RNA polymerase omega chain RpoZ	6	0	0	0	0	1	1
RVBD_1391	-	DNA/pantothenate metabolism flavoprotein Dfp	15	0.2	0	-0.23	-0.2	1	1
RVBD_1392	-	s-adenosylmethionine synthetase MetK	17	0	0	0	0	1	1
RVBD_1393c	-	cyclohexanone monooxygenase	24	214.5	166.6	-0.36	-47.9	0.5568	1
RVBD_1394c	-	cytochrome P450 132 Cyp132	18	130.7	55.8	-1.23	-74.9	0.0093	0.18957
RVBD_1395	-	transcriptional regulator	13	84.5	181.1	1.1	96.6	0.0244	0.34921
RVBD_1396c	-	PE-PGRS family protein PE_PGRS25	12	13.8	29.9	1.11	16.1	0.2471	0.99036
RVBD_1397c	-	toxin VapC10	6	32.1	47.7	0.57	15.6	0.5378	1
RVBD_1398c	-	antitoxin VapB10	3	293.9	276.2	-0.09	-17.7	0.8842	1
RVBD_1399c	-	lipase LipH	14	148.9	356.2	1.26	207.3	0.5007	1
RVBD_1400c	-	lipase LipH	15	109.2	98.1	-0.16	-11.2	0.8349	1
RVBD_1401	-	membrane protein	5	27.5	72.3	1.39	44.7	0.1896	0.90607
RVBD_1402	-	primosomal protein N' PriA	22	0	0	0	0	1	1
RVBD_1403c	-	methyltransferase	13	145.6	71.9	-1.02	-73.7	0.0274	0.37234
RVBD_1404	-	transcriptional regulator	5	0	0	0	0	1	1
RVBD_1405c	-	methyltransferase	10	438.8	346.7	-0.34	-92.1	0.5048	1
RVBD_1406	-	methionyl-tRNA formyltransferase Fmt	9	0	0	0	0	1	1
RVBD_1407	-	protein Fmu	19	133.6	57.5	-1.22	-76.1	0.286	1
RVBD_1408	-	ribulose-phosphate 3-epimerase Rpe	11	0	0	0	0	1	1
RVBD_1409	-	bifunctional riboflavin biosynthesis protein RibG	12	0	0	0	0	1	1
RVBD_1410c	-	MFS drug efflux transporter P55	27	39.8	16.1	-1.31	-23.7	0.0115	0.21389
RVBD_1411c	-	lipoprotein LprG	8	29.9	5.1	-2.54	-24.7	0.0292	0.38513
RVBD_1412	-	riboflavin synthase alpha chain RibC	6	0	0	0	0	1	1
RVBD_1413	-	hypothetical protein	4	573.7	257.7	-1.15	-316	0.0395	0.4529
RVBD_1414	-	hypothetical protein	3	296.7	653.6	1.14	356.9	0.4293	1
RVBD_1415	-	riboflavin biosynthesis protein RibA2	14	0	0	0	0	1	1
RVBD_1416	-	riboflavin synthase beta chain RibH	4	0	0	0	0	1	1
RVBD_1417	-	membrane protein	8	40.9	12.7	-1.68	-28.1	0.8861	1
RVBD_1418	-	lipoprotein LprH	13	182.8	283.7	0.63	100.9	0.4961	1
RVBD_1419	-	lectin	3	82.1	36.6	-1.17	-45.5	0.2996	1
RVBD_1420	-	excinuclease ABC UvrC	25	18.7	119.7	2.67	100.9	0.3512	1
RVBD_1421	-	nucleotide-binding protein	19	111.2	306.7	1.46	195.5	0.3072	1
RVBD_1422	-	hypothetical protein	9	195.3	157.8	-0.31	-37.5	0.7031	1
RVBD_1423	-	transcriptional regulator WhiA	9	0	0	0	0	1	1
RVBD_1424c	-	membrane protein	17	81.8	542.1	2.73	460.3	0.9885	1
RVBD_1425	-	diacylglycerol acyltransferase	17	249.9	382.4	0.61	132.5	0.6224	1
RVBD_1426c	-	esterase LipO	26	41.1	25	-0.72	-16.1	0.3706	1
RVBD_1427c	-	long-chain-fatty-acid-CoA ligase FadD12	16	108.8	152.9	0.49	44.2	0.7424	1
RVBD_1428c	-	hypothetical protein	16	120.3	142.5	0.24	22.2	0.5088	1
RVBD_1429	-	hypothetical protein	21	175.4	189.1	0.11	13.7	0.8326	1
RVBD_1430	-	PE family protein PE16	36	99.6	88.3	-0.17	-11.3	0.6798	1
RVBD_1431	-	hypothetical protein	25	153.5	69.4	-1.15	-84.1	0.0693	0.57788
RVBD_1432	-	oxidoreductase	15	9.8	8.4	-0.23	-1.4	0.8172	1
RVBD_1433	-	exported protein	16	351.5	362.8	0.05	11.2	0.9433	1
RVBD_1434	-	hypothetical protein	1	0	0	0	0	1	1
RVBD_1435c	-	proline and glycine and valine rich secreted protein	16	68.6	58.5	-0.23	-10.1	0.657	1
RVBD_1436	-	glyceraldehyde 3-phosphate dehydrogenase Gap	12	0	0	0	0	1	1
RVBD_1437	-	phosphoglycerate kinase Pgk	14	0	0	0	0	1	1
RVBD_1438	-	triosephosphate isomerase Tpi	14	0	0	0	0	1	1
RVBD_1439c	-	hypothetical protein	7	268.9	6681	4.63	6412.1	0.4967	1
RVBD_1440	-	preprotein translocase subunit SecG	4	0	0	0	0	1	1
RVBD_1441c	-	PE-PGRS family protein PE_PGRS26	17	44.4	55.9	0.33	11.4	0.7447	1
RVBD_1442	-	biotin sulfoxide reductase BisC	35	150	131.3	-0.19	-18.7	0.8647	1
RVBD_1443c	-	hypothetical protein	1	50.1	152.1	1.6	102.1	0.299	1
RVBD_1444c	-	hypothetical protein	3	31.7	116.9	1.88	85.2	0.1325	0.78767
RVBD_1445c	-	6-phosphogluconolactonase DevB (6PGL)	7	16.5	0	-4.13	-16.5	0.0022	0.06778
RVBD_1446c	-	OXPP cycle protein OpcA	13	58.5	82.5	0.5	24	0.5916	1
RVBD_1447c	-	glucose-6-phosphate 1-dehydrogenase Zwf2	15	90	60.6	-0.57	-29.4	0.3627	1
RVBD_1448c	-	transaldolase Tal	11	39.4	80.7	1.04	41.3	0.4448	1
RVBD_1449c	-	transketolase Tkt	20	0	0	0	0	1	1
RVBD_1450c	-	PE-PGRS family protein PE_PGRS27	28	66.1	99.8	0.59	33.6	0.5087	1
RVBD_1451	-	cytochrome C oxidase assembly factor CtaB	15	0	0	0	0	1	1
RVBD_1452c	-	PE-PGRS family protein PE_PGRS28	15	123.3	190.2	0.63	66.9	0.1346	0.78793
RVBD_1453	-	transcriptional activator	10	2307.2	129.6	-4.15	-2177.6	0.0302	0.39066
RVBD_1454c	-	quinone reductase Qor	15	396.7	403.5	0.02	6.9	0.9581	1
RVBD_1455	-	hypothetical protein	12	226	366.2	0.7	140.3	0.1486	0.81377
RVBD_1456c	-	cytochrome C oxidase subunit XV assembly protein	14	0	0	0	0	1	1
RVBD_1457c	-	ABC transporter efflux protein DrrB	8	0	0.4	0.45	0.4	1	1
RVBD_1458c	-	antibiotic transporter ATP-binding protein	13	0.8	1.1	0.57	0.4	0.8472	1
RVBD_1459c	-	integral membrane protein	23	25.5	18.3	-0.48	-7.3	0.4824	1
RVBD_1460	-	transcriptional regulator	7	68.8	60.8	-0.18	-7.9	0.5654	1
RVBD_1461	-	Fe-S cluster assembly protein SufB	56	0	0	0	0	1	1
RVBD_1462	-	Fe-S cluster assembly protein SufD	14	0	0	0	0	1	1
RVBD_1463	-	ABC transporter ATP-binding protein	10	0	0	0	0	1	1
RVBD_1464	-	cysteine desulfurase Csd	15	0	0	0	0	1	1
RVBD_1465	-	nitrogen fixation protein	7	0	0.4	0.5	0.4	1	1
RVBD_1466	-	hypothetical protein	1	0	0	0	0	1	1
RVBD_1467c	-	acyl-CoA dehydrogenase FadE15	25	212.1	301	0.51	88.9	0.4412	1
RVBD_1468c	-	PE-PGRS family protein PE_PGRS29	9	239.2	298.5	0.32	59.2	0.6672	1
RVBD_1469	-	cation transporter P-type ATPase CtpD	18	126.3	280.9	1.15	154.6	0.2541	0.99213
RVBD_1470	-	thioredoxin TrxA	5	226.2	86.7	-1.38	-139.4	0.0034	0.09596
RVBD_1471	-	thioredoxin TrxB1	2	558.6	267.8	-1.06	-290.8	0.0485	0.5032
RVBD_1472	-	enoyl-CoA hydratase EchA12	14	298	165.9	-0.85	-132.1	0.1482	0.81323
RVBD_1473	-	ABC transporter ATP-binding protein	22	110.2	281.3	1.35	171.1	0.2883	1
RVBD_1473A	-	transcriptional regulator	4	120.2	127.9	0.09	7.7	0.925	1
RVBD_1474c	-	transcriptional regulator	8	27.3	36.9	0.44	9.7	0.8674	1
RVBD_1475c	-	iron-regulated aconitate hydratase Can	47	0	0	0	0	1	1
RVBD_1476	-	membrane protein	5	0	0	0	0	1	1
RVBD_1477	-	peptidoglycan hydrolase	21	0.3	0.2	-0.44	-0.1	1	1
RVBD_1478	-	invasion-associated protein	7	192.4	648.4	1.75	456	0.1929	0.91151
RVBD_1479	-	transcriptional regulator MoxR1	13	0	0	0	0	1	1
RVBD_1480	-	hypothetical protein	6	24.3	4.5	-2.44	-19.9	0.0943	0.6893
RVBD_1481	-	membrane protein	11	0	0	0	0	1	1
RVBD_1482c	-	hypothetical protein	14	226	212.2	-0.09	-13.8	0.8499	1
RVBD_1483	-	3-oxoacyl-[acyl-carrier-protein] reductase FabG	12	0	0	0	0	1	1
RVBD_1484	-	NADH-dependent enoyl-[acyl-carrier-protein] reductase InhA	7	0	0	0	0	1	1
RVBD_1485	-	ferrochelatase HemZ	24	0.1	0	-0.11	-0.1	1	1
RVBD_1486c	-	hypothetical protein	7	354.9	25424.8	6.16	25069.8	0.7637	1
RVBD_1487	-	hypothetical protein	3	457	497.1	0.12	40.1	0.9637	1
RVBD_1488	-	exported protein	14	796.6	506.5	-0.65	-290.1	0.4673	1
RVBD_1489	-	hypothetical protein	6	418.9	396.4	-0.08	-22.5	0.8953	1
RVBD_1489A	-	methylmalonyl-CoA mutase	4	111.7	74.3	-0.59	-37.5	0.4148	1
RVBD_1490	-	membrane protein	37	32.3	45.4	0.49	13	0.5689	1
RVBD_1491c	-	TVP38/TMEM64 family membrane protein	14	230.7	337.9	0.55	107.1	0.3274	1
RVBD_1492	-	methylmalonyl-CoA mutase small subunit MutA	13	245.8	163.2	-0.59	-82.6	0.6267	1
RVBD_1493	-	methylmalonyl-CoA mutase large subunit MutB	28	133.4	188.3	0.5	54.8	0.4606	1
RVBD_1494	-	antitoxin MazE4	8	99.1	43.9	-1.17	-55.2	0.0722	0.59348
RVBD_1495	-	toxin MazF4	5	119.8	267.1	1.16	147.3	0.6972	1
RVBD_1496	-	LAO/AO transporter ATPase	3	350.7	27	-3.7	-323.7	0.0048	0.11741
RVBD_1497	-	esterase LipL	14	86.8	65.9	-0.4	-20.9	0.2442	0.98501
RVBD_1498A	-	hypothetical protein	3	456.7	505.6	0.15	49	0.7765	1
RVBD_1498c	-	methyltransferase	16	378.9	245.7	-0.62	-133.2	0.1708	0.87251
RVBD_1499	-	hypothetical protein	4	40.6	56.6	0.48	16	0.6221	1
RVBD_1500	-	glycosyltransferase	32	109.3	468.6	2.1	359.3	0.756	1
RVBD_1501	-	hypothetical protein	30	41.9	24.1	-0.8	-17.9	0.3217	1
RVBD_1502	-	hypothetical protein	32	26	39.4	0.6	13.4	0.568	1
RVBD_1505c	-	sialic acid O-acetyltransferase NeuD	25	56.2	108.9	0.95	52.7	0.47	1
RVBD_1506c	-	hypothetical protein	19	36.6	26.1	-0.49	-10.5	0.5463	1
RVBD_1507A	-	hypothetical protein	16	40.6	16.6	-1.29	-24	0.0048	0.11741
RVBD_1507c	-	hypothetical protein	26	7.7	33	2.1	25.3	0.8522	1
RVBD_1508A	-	hypothetical protein	13	77.4	27.2	-1.51	-50.2	0.0715	0.59013
RVBD_1508c	-	membrane protein	40	312.3	355	0.19	42.7	0.6955	1
RVBD_1509	-	hypothetical protein	16	58.3	110.9	0.93	52.6	0.3119	1
RVBD_1510	-	membrane protein	22	330	336.7	0.03	6.7	0.9695	1
RVBD_1511	-	GDP-D-mannose dehydratase GmdA	19	392.6	157.2	-1.32	-235.4	0.0292	0.38513
RVBD_1512	-	nucleotide-sugar epimerase EpiA	11	7.5	10	0.42	2.5	0.763	1
RVBD_1513	-	FkbM family methyltransferase	7	37.4	671.3	4.16	633.8	0.7415	1
RVBD_1514c	-	hypothetical protein	17	60.3	84.3	0.48	24.1	0.7262	1
RVBD_1515c	-	hypothetical protein	16	70.1	175.8	1.33	105.7	0.2794	1
RVBD_1516c	-	sugar transferase	11	136.2	53.8	-1.34	-82.4	0.4047	1
RVBD_1517	-	hypothetical protein	13	138.8	68.7	-1.01	-70.1	0.1317	0.78767
RVBD_1518	-	hypothetical protein	11	162.3	333.7	1.04	171.5	0.2336	0.97197
RVBD_1519	-	hypothetical protein	3	14.1	12.7	-0.16	-1.5	0.9061	1
RVBD_1520	-	sugar transferase	20	270.2	255.7	-0.08	-14.6	0.7961	1
RVBD_1521	-	fatty-acid-AMP ligase FadD25	35	102.7	107.6	0.07	5	0.8596	1
RVBD_1522c	-	transmembrane transporter MmpL12	46	254.5	223.6	-0.19	-30.9	0.6144	1
RVBD_1523	-	methyltransferase	15	467.9	186.3	-1.33	-281.6	0.0001	0.00585
RVBD_1524	-	glycosyltransferase	12	30.9	102.2	1.73	71.3	0.0883	0.66988
RVBD_1525	-	rhamnosyl transferase WbbL2	20	12.5	3.4	-1.88	-9.1	0.0021	0.0657
RVBD_1526c	-	glycosyltransferase	18	98.3	69.1	-0.51	-29.3	0.4346	1
RVBD_1527c	-	polyketide synthase Pks5	86	147	233	0.66	86	0.2101	0.93588
RVBD_1528c	-	polyketide synthase associated protein PapA4	7	58.2	20.7	-1.49	-37.5	0.0327	0.4086
RVBD_1529	-	fatty-acid-AMP ligase FadD24	33	86.2	74.3	-0.21	-11.9	0.6871	1
RVBD_1530	-	alcohol dehydrogenase Adh	22	112.7	318.2	1.5	205.5	0.1875	0.90293
RVBD_1531	-	4-carboxymuconolactone decarboxylase	8	44.7	30.7	-0.54	-14	0.71	1
RVBD_1532c	-	hypothetical protein	4	257.4	180.5	-0.51	-76.9	0.7867	1
RVBD_1533	-	hypothetical protein	10	92.3	231.6	1.33	139.3	0.352	1
RVBD_1534	-	transcriptional regulator	16	89.2	170.2	0.93	81.1	0.8097	1
RVBD_1535	-	hypothetical protein	4	146	31.2	-2.23	-114.8	0.0085	0.18151
RVBD_1536	-	isoleucyl-tRNA synthetase IleS	72	0	0	0	0	1	1
RVBD_1537	-	DNA polymerase IV DinX	13	59.7	40.6	-0.56	-19.1	0.2517	0.99213
RVBD_1538c	-	L-asparaginase AnsA	14	53.9	247.6	2.2	193.8	1	1
RVBD_1539	-	lipoprotein signal peptidase LspA	8	14.4	11.4	-0.33	-3	1	1
RVBD_1540	-	RluA family pseudouridine synthase	12	0	0	0	0	1	1
RVBD_1541c	-	lipoprotein LprI	9	214.4	70.1	-1.61	-144.3	0.1424	0.80102
RVBD_1542c	-	hemoglobin GlbN	7	224.6	52.9	-2.08	-171.7	0.0017	0.05766
RVBD_3584	-	lipoprotein LpqE	5	294.1	37.4	-2.98	-256.7	0.0003	0.01459
RVBD_2170	-	N-acetyltransferase	12	146.8	19.1	-2.94	-127.7	0.0001	0.00585
RVBD_1545	-	hypothetical protein	3	184.6	587.3	1.67	402.8	0.0984	0.69878
RVBD_1546	-	hypothetical protein	3	553.8	784.8	0.5	231.1	0.4886	1
RVBD_1547	-	DNA polymerase III alpha subunit DnaE1	45	0	0	-0.06	0	1	1
RVBD_1548c	-	PPE family protein PPE21	41	87.2	2104.1	4.59	2016.9	0.1213	0.74743
RVBD_1549	-	fatty-acid-CoA ligase	9	433.7	250.3	-0.79	-183.3	0.3208	1
RVBD_1550	-	fatty-acid-CoA ligase FadD11	25	268.7	802.6	1.58	533.9	0.0525	0.51779
RVBD_1551	-	glycerol-3-phosphate O-acyltransferase PlsB1	29	85.5	51.4	-0.73	-34.1	0.0582	0.54293
RVBD_1552	-	fumarate reductase FrdA	34	111.6	84.5	-0.4	-27.1	0.4214	1
RVBD_1553	-	fumarate reductase FrdB	13	88.4	84.7	-0.06	-3.7	0.9066	1
RVBD_1554	-	fumarate reductase FrdC	9	277.7	324.8	0.23	47.1	0.7402	1
RVBD_1555	-	fumarate reductase FrdD	3	57.2	42.7	-0.42	-14.4	0.6609	1
RVBD_1556	-	regulatory protein	12	125.3	194.9	0.64	69.6	0.6334	1
RVBD_1557	-	transmembrane transporter MmpL6	19	225.3	324.2	0.52	98.8	0.438	1
RVBD_1558	-	deazaflavin-dependent nitroreductase	8	667	410.3	-0.7	-256.7	0.4339	1
RVBD_1559	-	threonine dehydratase IlvA	23	0	0	0	0	1	1
RVBD_1560	-	antitoxin VapB11	2	104.5	390.7	1.9	286.2	0.4497	1
RVBD_1561	-	toxin VapC11	9	160	161.1	0.01	1	0.9931	1
RVBD_1562c	-	maltooligosyltrehalose trehalohydrolase TreZ	30	42.7	41.4	-0.04	-1.3	0.9559	1
RVBD_1563c	-	maltooligosyltrehalose synthase TreY	31	58.1	69.6	0.26	11.6	0.7501	1
RVBD_1564c	-	maltooligosyltrehalose synthase TreX	42	105.1	100	-0.07	-5.2	0.9244	1
RVBD_2680	-	hypothetical protein	11	29.4	3.9	-2.93	-25.6	0.0002	0.01048
RVBD_1566c	-	invasion-associated protein	10	55	36.7	-0.58	-18.3	0.3587	1
RVBD_1567c	-	membrane protein	8	770.2	768.2	0	-2	0.9967	1
RVBD_1568	-	adenosylmethionine-8-amino-7-oxononanoate aminotransferase BioA	15	122.9	121.6	-0.02	-1.3	0.9815	1
RVBD_1569	-	8-amino-7-oxononanoate synthase BioF1	7	94.8	57.2	-0.73	-37.6	0.4303	1
RVBD_1570	-	dethiobiotin synthetase BioD	2	135.5	5.7	-4.57	-129.8	0.2017	0.91851
RVBD_1571	-	hypothetical protein	2	78.6	151.1	0.94	72.5	1	1
RVBD_1572c	-	hypothetical protein	1	0	33.5	5.11	33.5	0.3936	1
RVBD_1573	-	prophage PhiRv1 protein	1	70.5	35.5	-0.99	-35.1	0.5064	1
RVBD_1574	-	prophage PhiRv1 protein	10	48.3	48.1	-0.01	-0.2	0.993	1
RVBD_1576c	-	prophage PhiRv1 protein	7	23.5	45.9	0.97	22.5	0.8241	1
RVBD_1577c	-	prophage PhiRv1 protein	7	46.7	81.3	0.8	34.6	0.6483	1
RVBD_1578c	-	prophage PhiRv1 protein	4	21.6	22	0.02	0.4	0.8356	1
RVBD_1579c	-	prophage PhiRv1 protein	4	76.9	551.3	2.84	474.4	0.4124	1
RVBD_1580c	-	prophage PhiRv1 protein	5	287.8	241.4	-0.25	-46.4	0.7454	1
RVBD_1581c	-	prophage PhiRv1 protein	6	14.1	13	-0.12	-1.1	0.9481	1
RVBD_1582c	-	prophage PhiRv1 protein	29	48.1	44.6	-0.11	-3.5	0.8511	1
RVBD_1583c	-	prophage PhiRv1 protein	5	17.4	16.5	-0.08	-1	0.9507	1
RVBD_1584c	-	prophage PhiRv1 protein	3	342.2	293.4	-0.22	-48.8	0.6713	1
RVBD_1585c	-	prophage PhiRv1 protein	8	2.4	3.9	0.69	1.5	0.8065	1
RVBD_1586c	-	prophage PhiRv1 integrase	20	172	130	-0.4	-42	0.3859	1
RVBD_1587c	-	13E12 repeat family protein	13	124.2	96.3	-0.37	-27.9	0.4346	1
RVBD_1588c	-	13E12 repeat family protein	8	329.3	207.5	-0.67	-121.9	0.3467	1
RVBD_1589	-	biotin synthetase BioB	9	277.4	173.2	-0.68	-104.2	0.5636	1
RVBD_1590	-	hypothetical protein	3	197.6	77.4	-1.35	-120.2	0.0699	0.58049
RVBD_1591	-	transmembrane protein	8	277.1	123.8	-1.16	-153.3	0.0309	0.39717
RVBD_0157	-	NAD(P) transhydrogenase subunit beta PntB	10	62.9	8.7	-2.86	-54.3	0.0014	0.04913
RVBD_1593c	-	hypothetical protein	11	138.2	121.7	-0.18	-16.5	0.7418	1
RVBD_1594	-	quinolinate synthetase NadA	10	0	0.3	0.37	0.3	1	1
RVBD_1595	-	l-aspartate oxidase NadB	23	0.2	0	-0.27	-0.2	0.5059	1
RVBD_1596	-	nicotinate-nucleotide pyrophosphatase NadC	12	0	0	0	0	1	1
RVBD_1597	-	hypothetical protein	12	282	239.7	-0.23	-42.3	0.7455	1
RVBD_1598c	-	deazaflavin-dependent nitroreductase	8	415	458.5	0.14	43.5	0.8021	1
RVBD_1599	-	histidinol dehydrogenase HisD	14	0	0	0	0	1	1
RVBD_1600	-	histidinol-phosphate aminotransferase HisC1	24	0	0	0	0	1	1
RVBD_1601	-	imidazole glycerol phosphate dehydratase HisB	14	0	0	0	0	1	1
RVBD_1602	-	amidotransferase HisH	7	0	0	0	0	1	1
RVBD_1603	-	phosphoribosyl isomerase A HisA	8	0	0	0	0	1	1
RVBD_1604	-	inositol-1-monophosphatase ImpA	11	139.6	35.7	-1.97	-103.9	0.6751	1
RVBD_1605	-	imidazole glycerol phosphate synthase subunit HisF	6	0	0	0	0	1	1
RVBD_1606	-	phosphoribosyl-AMP 1,6 cyclohydrolase HisI	7	0	0	0	0	1	1
RVBD_1607	-	ionic transporter integral membrane protein ChaA	9	119.7	148.5	0.31	28.8	0.7804	1
RVBD_1608c	-	peroxidoxin BcpB	6	185	101.2	-0.87	-83.8	0.3114	1
RVBD_1609	-	anthranilate synthase component 1 TrpE	25	0	0	0	0	1	1
RVBD_1610	-	membrane protein	5	0	0	0	0	1	1
RVBD_1611	-	indole-3-glycerol phosphate synthase TrpC	11	0	0	0	0	1	1
RVBD_1612	-	tryptophan synthase beta subunit TrpB	18	0	0	0	0	1	1
RVBD_1613	-	tryptophan synthase alpha subunit TrpA	16	0	0	0	0	1	1
RVBD_1614	-	prolipoprotein diacylglyceryl transferase Lgt	23	21.9	12.2	-0.85	-9.7	0.4331	1
RVBD_1615	-	membrane protein	8	72.5	62.7	-0.21	-9.8	0.8506	1
RVBD_1616	-	hypothetical protein	10	182.9	253	0.47	70.1	0.6999	1
RVBD_1617	-	pyruvate kinase PykA	13	0	0	0	0	1	1
RVBD_1618	-	acyl-CoA thioesterase II TesB1	15	142.4	276.4	0.96	134	0.0447	0.48109
RVBD_1619	-	hypothetical protein	23	60.5	32.5	-0.9	-28	0.2846	1
RVBD_1620c	-	thiol reductant ABC exporter subunit CydC	18	0.1	0.7	2.2	0.5	0.4002	1
RVBD_1621c	-	thiol reductant ABC exporter subunit CydD	20	1.3	2.6	1.03	1.3	0.1794	0.88733
RVBD_1622c	-	integral membrane cytochrome D ubiquinol oxidase CydB	20	0.6	1.5	1.27	0.9	0.1896	0.90607
RVBD_1623c	-	integral membrane cytochrome D ubiquinol oxidase CydA	18	3	5.6	0.91	2.6	0.4168	1
RVBD_1624c	-	membrane protein	5	178.3	446.5	1.32	268.1	0.0857	0.65633
RVBD_1625c	-	adenylyl cyclase Cya	29	381.8	557.7	0.55	175.8	0.8052	1
RVBD_1626	-	two-component system transcriptional regulator	5	234.6	62.5	-1.91	-172.1	0.0578	0.54293
RVBD_1627c	-	nonspecific lipid-transfer protein	17	119	62.6	-0.93	-56.4	0.563	1
RVBD_1628c	-	hypothetical protein	7	271.3	200.3	-0.44	-71	0.5534	1
RVBD_1629	-	DNA polymerase I PolA	38	1.7	12.1	2.87	10.4	1	1
RVBD_1630	-	30S ribosomal protein S1 RpsA	14	0	0	0	0	1	1
RVBD_1631	-	dephospho-CoA kinase CoaE	11	0.2	0	-0.3	-0.2	1	1
RVBD_1632c	-	hypothetical protein	10	426.6	2519.5	2.56	2093	0.3947	1
RVBD_1633	-	excinuclease ABC UvrB	38	121	587.3	2.28	466.3	0.1419	0.79987
RVBD_1634	-	drug efflux membrane protein	28	346.8	442.1	0.35	95.4	0.3254	1
RVBD_1635c	-	polyprenol phosphomannose-dependent ManLAM-capping mannosyltransferase	29	434.2	372.1	-0.22	-62	0.5909	1
RVBD_1636	-	iron-regulated universal stress protein family protein	7	0	0.4	0.5	0.4	1	1
RVBD_2387	-	hypothetical protein	23	257.5	36.5	-2.82	-221	0	0
RVBD_1638	-	excinuclease ABC UvrA	37	51.9	25.7	-1.02	-26.2	0.1034	0.70256
RVBD_1638A	-	hypothetical protein	5	23.3	32.1	0.46	8.7	0.6599	1
RVBD_1639c	-	hypothetical protein	13	145.4	172.3	0.25	26.9	0.6896	1
RVBD_3400	-	beta-phosphoglucomutase family hydrolase	11	89.3	13	-2.78	-76.3	0.0002	0.01048
RVBD_1641	-	initiation factor if-3 InfC	11	0.4	0	-0.49	-0.4	0.4964	1
RVBD_1642	-	50S ribosomal protein L35 RpmI	1	0	0	0	0	1	1
RVBD_1643	-	50S ribosomal protein L20 RplT	7	0	0	0	0	1	1
RVBD_1644	-	23S rRNA methyltransferase TsnR	10	469.5	384.8	-0.29	-84.6	0.7068	1
RVBD_1645c	-	hypothetical protein	23	412.8	809.7	0.97	396.9	0.1116	0.72363
RVBD_1646	-	PE family protein PE17	15	150.7	1330.8	3.14	1180.1	0.1439	0.80218
RVBD_1647	-	adenylate cyclase	9	326.4	172.8	-0.92	-153.6	0.0188	0.29566
RVBD_1648	-	transmembrane protein	12	217.6	802.5	1.88	584.9	0.341	1
RVBD_1649	-	phenylalanyl-tRNA synthetase alpha chain PheS	13	0	0	0	0	1	1
RVBD_1650	-	phenylalanyl-tRNA synthetase beta chain PheT	33	0	0	0	0	1	1
RVBD_1651c	-	PE-PGRS family protein PE_PGRS30	44	98.8	113	0.19	14.1	0.6218	1
RVBD_1652	-	N-acetyl-gamma-glutamyl-phosphate reductase ArgC	15	0	0	0	0	1	1
RVBD_1653	-	glutamate N-acetyltransferase ArgJ	3	0	0	0	0	1	1
RVBD_1654	-	acetylglutamate kinase ArgB	4	0	0	0	0	1	1
RVBD_1655	-	acetylornithine aminotransferase ArgD	10	0.3	0	-0.36	-0.3	1	1
RVBD_1656	-	ornithine carbamoyltransferase, anabolic ArgF	5	0	0	0	0	1	1
RVBD_1657	-	arginine repressor ArgR	3	479.4	24.2	-4.31	-455.2	0.021	0.31508
RVBD_1658	-	argininosuccinate synthase ArgG	16	0	0	0	0	1	1
RVBD_1659	-	argininosuccinate lyase ArgH	8	0	0	0	0	1	1
RVBD_1660	-	chalcone synthase Pks10	9	220.9	152.8	-0.53	-68.1	0.4921	1
RVBD_1661	-	polyketide synthase Pks7	73	28.9	31.6	0.13	2.7	0.8155	1
RVBD_1662	-	polyketide synthase Pks8	62	26.7	25.1	-0.09	-1.6	0.8987	1
RVBD_1663	-	polyketide synthase Pks17	17	100	71.6	-0.48	-28.4	0.7125	1
RVBD_1664	-	polyketide synthase Pks9	42	64.3	66.8	0.06	2.5	0.9137	1
RVBD_1665	-	chalcone synthase Pks11	10	46.2	109.7	1.25	63.5	0.3813	1
RVBD_1666c	-	cytochrome P450 139 Cyp139	18	252.4	157	-0.69	-95.4	0.2507	0.99213
RVBD_1667c	-	ABC macrolide transporter ATP-binding protein	9	72.5	349.6	2.27	277.1	0.2967	1
RVBD_1668c	-	ABC macrolide transporter ATP-binding protein	12	180.8	185.7	0.04	5	0.9926	1
RVBD_1669	-	hypothetical protein	7	167.7	186.8	0.16	19.1	0.7305	1
RVBD_1670	-	hypothetical protein	10	130.9	257.3	0.98	126.4	0.5337	1
RVBD_1671	-	membrane protein	13	22.2	165.7	2.9	143.5	0.7871	1
RVBD_1672c	-	integral membrane transporter	20	108.7	203.5	0.91	94.8	0.2139	0.93635
RVBD_1673c	-	hypothetical protein	13	160.1	46.1	-1.8	-114	0.2658	0.99998
RVBD_1674c	-	transcriptional regulator	9	82.1	105.1	0.36	23	0.6119	1
RVBD_1675c	-	transcriptional regulator Cmr	10	61.5	75.1	0.29	13.6	0.668	1
RVBD_1676	-	hypothetical protein	8	27.6	11	-1.33	-16.6	0.119	0.74232
RVBD_1677	-	lipoprotein DsbF	11	35.2	45.5	0.37	10.3	0.6394	1
RVBD_1678	-	membrane protein	10	107.5	139.6	0.38	32.1	0.915	1
RVBD_1679	-	acyl-CoA dehydrogenase FadE16	8	22	42.6	0.95	20.5	0.5976	1
RVBD_1680	-	hypothetical protein	14	24.8	28.3	0.19	3.5	0.9487	1
RVBD_1681	-	molybdopterin biosynthesis protein MoeX	12	129	171.3	0.41	42.3	0.5349	1
RVBD_1682	-	DivIVA family protein	13	56.7	60.5	0.09	3.8	0.9067	1
RVBD_3682	-	bifunctional membrane-associated penicillin-binding protein 1A/1B PonA2	36	80.2	11.7	-2.78	-68.5	0	0
RVBD_1684	-	hypothetical protein	4	0	0	0	0	1	1
RVBD_1685c	-	hypothetical protein	7	2.4	2	-0.29	-0.4	0.9305	1
RVBD_1686c	-	ABC transporter efflux protein DrrB	12	39.5	12	-1.72	-27.5	0.3185	1
RVBD_1687c	-	ABC transporter ATP-binding protein	10	51.8	32.5	-0.68	-19.4	0.5479	1
RVBD_1688	-	3-methyladenine DNA glycosylase Mpg	8	260.5	147.8	-0.82	-112.7	0.2014	0.91851
RVBD_1689	-	tyrosyl-tRNA synthase TyrS	17	0	0	0	0	1	1
RVBD_2280	-	glycolate oxidase subunit GlcD	17	108.2	16.3	-2.73	-91.9	0.0007	0.02974
RVBD_1691	-	hypothetical protein	9	11.1	12.2	0.14	1.1	0.891	1
RVBD_1692	-	HAD hydrolase, family IIA	10	81.9	52.1	-0.65	-29.8	0.6139	1
RVBD_1693	-	hypothetical protein	1	137	181.4	0.4	44.4	0.8988	1
RVBD_1694	-	2'-O-methyltransferase TlyA	8	44.5	112.3	1.34	67.8	0.9442	1
RVBD_1695	-	inorganic polyphosphate/ATP-NAD kinase PpnK	7	0	0	0	0	1	1
RVBD_1696	-	DNA repair protein RecN	18	45.5	66.5	0.55	21	0.4755	1
RVBD_1697	-	hypothetical protein	15	0	0	0	0	1	1
RVBD_1698	-	outer membrane protein MctB	12	30.3	174.1	2.52	143.7	0.0731	0.59482
RVBD_1699	-	CTP synthase PyrG	34	0	0	0	0	1	1
RVBD_1700	-	ADP-ribose pyrophosphatase	10	40.7	243.2	2.58	202.5	0.7655	1
RVBD_1701	-	tyrosine recombinase xerD	13	39.2	38.8	-0.01	-0.4	0.9935	1
RVBD_1702c	-	hypothetical protein	20	168.1	525.4	1.64	357.3	0.6072	1
RVBD_1703c	-	catechol-O-methyltransferase	14	704.2	574.7	-0.29	-129.6	0.7229	1
RVBD_1704c	-	d-serine/alanine/glycine transporter CycA	18	136.3	2558.5	4.23	2422.2	0.2549	0.99213
RVBD_1705c	-	PPE family protein PPE22	23	158.4	351	1.15	192.6	0.0334	0.41606
RVBD_1706A	-	hypothetical protein	2	22.5	20.2	-0.16	-2.3	1	1
RVBD_1706c	-	PPE family protein PPE23	18	1848.6	1467.9	-0.33	-380.7	0.9545	1
RVBD_1707	-	SulP family sulfate permease	19	379.5	505.6	0.41	126.1	0.5746	1
RVBD_1708	-	chromosome partitioning protein	16	0.3	0.1	-1.36	-0.2	0.5001	1
RVBD_1013	-	polyketide synthase Pks16	21	856.4	131.2	-2.71	-725.2	0.0007	0.02974
RVBD_1710	-	segregation and condensation protein ScpB	13	21.6	68.8	1.67	47.2	0.4655	1
RVBD_1711	-	pseudouridine synthase	9	0	0	0	0	1	1
RVBD_1712	-	cytidylate kinase Cmk	11	0.8	2.4	1.61	1.6	0.6525	1
RVBD_1713	-	GTP-binding protein EngA	11	0	0	0	0	1	1
RVBD_1714	-	oxidoreductase	6	42.1	36.9	-0.19	-5.3	0.8688	1
RVBD_1715	-	3-hydroxybutyryl-CoA dehydrogenase FadB3	9	27.5	27.7	0.01	0.2	0.9881	1
RVBD_1716	-	arylformamidase	11	51.9	362.2	2.8	310.3	0.4713	1
RVBD_1717	-	hypothetical protein	4	482.6	477	-0.02	-5.6	0.9782	1
RVBD_1718	-	hypothetical protein	7	100.9	125.5	0.32	24.6	0.9731	1
RVBD_1719	-	transcriptional regulator	6	24.3	2.7	-3.15	-21.5	0.0016	0.05473
RVBD_1720c	-	toxin VapC12	9	62.4	19.9	-1.65	-42.5	0.0101	0.19788
RVBD_1721c	-	antitoxin VapB12	2	72	196.6	1.45	124.6	0.7861	1
RVBD_1722	-	carboxylase	22	324.9	1330	2.03	1005.1	0.5459	1
RVBD_1723	-	hydrolase	16	192	118.8	-0.69	-73.2	0.101	0.70059
RVBD_1724c	-	hypothetical protein	11	220.4	153.9	-0.52	-66.5	0.2371	0.97629
RVBD_1725c	-	hypothetical protein	9	246.1	289.8	0.24	43.8	0.7025	1
RVBD_1726	-	oxidoreductase	15	135.7	89.7	-0.6	-46	0.6218	1
RVBD_1727	-	hypothetical protein	4	374.2	448	0.26	73.8	0.7802	1
RVBD_1728c	-	NLP/P60 family protein	17	194.6	193.1	-0.01	-1.4	0.9908	1
RVBD_1729c	-	s-adenosylmethionine-dependent methyltransferase	21	53.2	10.6	-2.33	-42.6	0.2184	0.94518
RVBD_1730c	-	penicillin-binding protein	29	24.6	19	-0.37	-5.6	0.643	1
RVBD_1731	-	succinate-semialdehyde dehydrogenase GabD2	23	85.6	156.5	0.87	70.8	0.54	1
RVBD_1732c	-	hypothetical protein	8	168.4	198.4	0.24	30	0.7325	1
RVBD_1733c	-	transmembrane protein	5	147.4	63.8	-1.21	-83.7	0.0788	0.61875
RVBD_1734c	-	pyruvate dehydrogenase E2 component (dihydrolipoamide acetyltransferase)	2	52.1	4	-3.7	-48.1	0.0434	0.47806
RVBD_1735Ac	-	hypothetical protein	3	233.4	71.9	-1.7	-161.5	0.0936	0.6893
RVBD_1735c	-	membrane protein	6	239.5	138.5	-0.79	-101	0.3725	1
RVBD_1736c	-	nitrate reductase NarX	37	216.4	280.6	0.37	64.2	0.7311	1
RVBD_1737c	-	nitrate/nitrite transporter NarK2	13	119.3	146.2	0.29	26.9	0.7566	1
RVBD_1738	-	hypothetical protein	2	56.4	5.5	-3.37	-51	0.4001	1
RVBD_1739c	-	sulfate-transport ABC transporter transmembrane protein	36	199.8	353.3	0.82	153.4	0.3635	1
RVBD_1740	-	antitoxin VapB34	4	205.5	45	-2.19	-160.5	0.0632	0.55331
RVBD_1741	-	toxin VapC34	6	307.3	197.6	-0.64	-109.8	0.4592	1
RVBD_1742	-	hypothetical protein	13	1832.8	237.2	-2.95	-1595.5	0.3098	1
RVBD_1743	-	transmembrane serine/threonine-protein kinase E PknE	29	196.8	253.8	0.37	57	0.4149	1
RVBD_1744c	-	membrane protein	5	199.7	234.8	0.23	35.1	0.7616	1
RVBD_1745c	-	isopentenyl-diphosphate delta-isomerase Idi	11	53.1	92.2	0.8	39.1	0.2739	1
RVBD_1746	-	serine/threonine-protein kinase PknF	13	187.5	552.4	1.56	364.8	0.3576	1
RVBD_1747	-	transmembrane ABC transporter ATP-binding protein	29	201.9	226.4	0.17	24.5	0.667	1
RVBD_1748	-	hypothetical protein	12	302.2	363.7	0.27	61.6	0.637	1
RVBD_1749c	-	integral membrane protein	16	329.4	454.3	0.46	124.9	0.6074	1
RVBD_1750c	-	fatty-acid-CoA ligase FadD1	36	150.1	228.4	0.61	78.4	0.4918	1
RVBD_1751	-	oxidoreductase	19	117.8	120.7	0.04	2.9	0.9462	1
RVBD_1752	-	hypothetical protein	4	52.5	709	3.76	656.5	0.1986	0.91851
RVBD_1753c	-	PPE family protein PPE24	61	66.4	88.3	0.41	21.8	0.4318	1
RVBD_1754c	-	hypothetical protein	33	120.9	166.3	0.46	45.3	0.4569	1
RVBD_1755c	-	phospholipase C4 PlcD	16	191.2	75	-1.35	-116.2	0.0006	0.02691
RVBD_1756c	-	transposase	21	358.8	814.4	1.18	455.6	0.0167	0.27511
RVBD_1757c	-	transposase	4	203.7	384.8	0.92	181.2	0.0543	0.52429
RVBD_1758	-	cutinase Cut1	11	258.8	336.5	0.38	77.6	0.7069	1
RVBD_1759c	-	PE-PGRS family protein Wag22	23	92.6	329.9	1.83	237.3	0.0439	0.47806
RVBD_1760	-	diacylglycerol acyltransferase	26	649.4	373	-0.8	-276.4	0.7583	1
RVBD_1761c	-	exported protein	4	98	52.1	-0.91	-45.9	0.1651	0.85759
RVBD_1762c	-	hypothetical protein	9	251.1	181.6	-0.47	-69.4	0.236	0.97592
RVBD_1763	-	transposase	4	242.2	439.5	0.86	197.3	0.0443	0.47806
RVBD_1764	-	transposase	21	363.2	815.5	1.17	452.2	0.0173	0.28268
RVBD_1765A	-	transposase	3	27.9	45.4	0.7	17.5	1	1
RVBD_1765c	-	hypothetical protein	6	301.3	937.6	1.64	636.3	0.8055	1
RVBD_1766	-	hypothetical protein	3	368.7	351.9	-0.07	-16.8	0.9221	1
RVBD_1767	-	alkylhydroperoxidase AhpD family core domain-containing protein	7	248.3	391.7	0.66	143.5	0.3775	1
RVBD_1768	-	PE-PGRS family protein PE_PGRS31	17	204.1	634.5	1.64	430.4	0.4095	1
RVBD_1769	-	hypothetical protein	20	48.3	199.7	2.05	151.3	0.0687	0.57765
RVBD_1770	-	hypothetical protein	16	217.6	231	0.09	13.4	0.8913	1
RVBD_1771	-	l-gulono-1,4-lactone dehydrogenase	22	150.5	421.8	1.49	271.3	0.1435	0.80217
RVBD_1772	-	hypothetical protein	4	54.8	23.2	-1.24	-31.5	0.2432	0.98501
RVBD_1773c	-	transcriptional regulator	10	82.3	56.9	-0.53	-25.4	0.5203	1
RVBD_1774	-	oxidoreductase	27	159.2	173.5	0.12	14.3	0.8223	1
RVBD_1775	-	hypothetical protein	12	99.6	42.9	-1.21	-56.7	0.0125	0.22828
RVBD_1776c	-	transcriptional regulator	11	36.9	65.3	0.82	28.5	0.89	1
RVBD_1777	-	cytochrome P450 144 Cyp144	23	109.3	46.8	-1.22	-62.5	0.0661	0.56641
RVBD_1778c	-	hypothetical protein	5	24.6	40.2	0.71	15.6	0.5378	1
RVBD_1779c	-	integral membrane protein	12	58.8	15.6	-1.91	-43.1	0.01	0.19688
RVBD_1780	-	hypothetical protein	9	496.4	715.2	0.53	218.7	0.6727	1
RVBD_1781c	-	4-alpha-glucanotransferase MalQ	25	332.5	303.6	-0.13	-29	0.7111	1
RVBD_1782	-	ESX-5 secretion system protein EccB5	16	0	0	0	0	1	1
RVBD_1783	-	ESX-5 secretion system protein EccC5	59	0	0	0	0	1	1
RVBD_1785c	-	cytochrome P450 143 Cyp143	16	119.4	282.1	1.24	162.7	0.4739	1
RVBD_1786	-	oxidoreductase	1	41.9	67.6	0.69	25.7	0.6009	1
RVBD_1787	-	PPE family protein PPE25	15	644.5	586.2	-0.14	-58.3	0.7108	1
RVBD_1788	-	PE family protein PE18	4	890.1	572.2	-0.64	-317.9	0.2112	0.93588
RVBD_1789	-	PPE family protein PPE26	18	329.9	616	0.9	286.2	0.4982	1
RVBD_1790	-	PPE family protein PPE27	15	767.1	753	-0.03	-14	0.9716	1
RVBD_0758	-	OmpR family two-component system sensor histidine kinase	16	42.3	6.6	-2.68	-35.7	0.0008	0.03165
RVBD_1792	-	ESAT-6-like protein EsxK	2	210.7	268	0.35	57.3	0.9838	1
RVBD_1792A	-	ESAT-6-like protein EsxM	1	37	8.8	-2.08	-28.3	0.701	1
RVBD_1793	-	ESAT-6 like protein EsxN	3	27.8	1.7	-4.05	-26.1	0.095	0.6893
RVBD_1794	-	hypothetical protein	18	0	0	0	0	1	1
RVBD_1795	-	ESX-5 secretion system protein EccD5	18	0.2	0	-0.21	-0.2	1	1
RVBD_1796	-	proline rich membrane-anchored mycosin MycP5	29	0	0	0	0	1	1
RVBD_1797	-	ESX-5 secretion system protein EccE5	15	0	0	0	0	1	1
RVBD_1798	-	ESX-5 secretion system protein EccA5	30	1.3	0.3	-2.15	-1	0.0175	0.28365
RVBD_1799	-	lipoprotein LppT	2	229.7	48.4	-2.25	-181.4	0.2042	0.91981
RVBD_1800	-	PPE family protein PPE28	39	301	1400	2.22	1099	0.203	0.91851
RVBD_1801	-	PPE family protein PPE29	21	237.9	260.4	0.13	22.6	0.7285	1
RVBD_1802	-	PPE family protein PPE30	18	222.9	4613.8	4.37	4391	0.078	0.61486
RVBD_1803c	-	PE-PGRS family protein PE_PGRS32	31	265.4	313.4	0.24	48	0.6456	1
RVBD_1804c	-	hypothetical protein	9	177.1	350.3	0.98	173.2	0.1412	0.79816
RVBD_1805c	-	hypothetical protein	5	44.7	0.8	-5.73	-43.9	0.02	0.30692
RVBD_1806	-	PE family protein PE20	5	14.2	0.8	-4.07	-13.4	0.1459	0.80665
RVBD_2891	-	hypothetical protein	12	387.5	60.4	-2.68	-327.1	0.0011	0.04073
RVBD_0050	-	bifunctional penicillin-binding protein 1A/1B PonA1	33	8.8	1.4	-2.66	-7.4	0.001	0.03808
RVBD_0155	-	NAD(P) transhydrogenase subunit alpha PntAa	10	142.4	22.5	-2.66	-119.9	0.0005	0.02293
RVBD_3543c	-	acyl-CoA dehydrogenase FadE29	15	15	2.4	-2.62	-12.6	0.0006	0.02691
RVBD_1811	-	Mg2+ transport P-type ATPase C MgtC	15	671.7	635.9	-0.08	-35.7	0.9963	1
RVBD_1812c	-	NADH dehydrogenase-like protein	22	360.9	299.2	-0.27	-61.7	0.5009	1
RVBD_1813c	-	hypothetical protein	9	95.7	79	-0.28	-16.8	0.5949	1
RVBD_1814	-	C-5 sterol desaturase Erg3	21	490.2	527.1	0.1	36.9	0.7857	1
RVBD_1815	-	hypothetical protein	7	106	59	-0.85	-47	0.4976	1
RVBD_1816	-	transcriptional regulator	15	259.5	782.1	1.59	522.6	0.6412	1
RVBD_1817	-	flavoprotein	26	246.8	338	0.45	91.3	0.2463	0.98814
RVBD_1818c	-	PE-PGRS family protein PE_PGRS33	11	31.5	34	0.11	2.5	0.8518	1
RVBD_1819c	-	drug-transport transmembrane ABC transporter ATP-binding protein BacA	29	465.8	349.4	-0.41	-116.4	0.3682	1
RVBD_1820	-	acetolactate synthase IlvG	16	300.4	293.4	-0.03	-7	1	1
RVBD_1821	-	preprotein translocase ATPase subunit SecA2	36	36.7	11.1	-1.72	-25.5	0.0021	0.0657
RVBD_1822	-	CDP-diacylglycerol-glycerol-3-phosphate 3-phosphatidyltransferase PgsA2	17	6.2	1.7	-1.9	-4.6	0.5965	1
RVBD_3283	-	thiosulfate sulfurtransferase SseA	16	36.4	6	-2.6	-30.4	0.0011	0.04073
RVBD_1824	-	hypothetical protein	4	47	8.4	-2.48	-38.5	0.069	0.57788
RVBD_1825	-	hypothetical protein	9	16.5	5.7	-1.53	-10.8	0.0515	0.51449
RVBD_1826	-	glycine cleavage system H protein GcvH	8	0	0	0	0	1	1
RVBD_1827	-	FHA domain-containing protein GarA	6	0	0	0	0	1	1
RVBD_1828	-	hypothetical protein	13	0	0	0	0	1	1
RVBD_1829	-	hypothetical protein	9	405.6	825.3	1.02	419.7	0.0837	0.64468
RVBD_1830	-	hypothetical protein	10	9.2	0.2	-5.44	-8.9	0.3876	1
RVBD_1831	-	hypothetical protein	5	400.6	613.1	0.61	212.6	0.1666	0.86191
RVBD_1832	-	glycine dehydrogenase GcvB	50	0	0	0	0	1	1
RVBD_1833c	-	haloalkane dehalogenase 2	13	119.7	245.2	1.03	125.5	0.1541	0.83253
RVBD_1834	-	hydrolase	10	183.7	93.4	-0.98	-90.3	0.0808	0.62955
RVBD_1835c	-	hydrolase	34	470.5	1399.5	1.57	929	0.0628	0.551
RVBD_1836c	-	hypothetical protein	37	13.3	14.5	0.13	1.2	0.8235	1
RVBD_1837c	-	malate synthase G GlcB	22	0	0	0	0	1	1
RVBD_1838c	-	toxin VapC13	10	423.5	384.5	-0.14	-39.1	0.8073	1
RVBD_1839c	-	antitoxin VapB13	1	338.8	418.3	0.3	79.4	0.6987	1
RVBD_1840c	-	PE-PGRS family protein PE_PGRS34	15	38.8	98.5	1.34	59.7	0.3484	1
RVBD_1841c	-	hypothetical protein	13	211.4	223.8	0.08	12.3	0.9961	1
RVBD_1842c	-	hypothetical protein	15	165.6	159.8	-0.05	-5.8	0.912	1
RVBD_1843c	-	inosine-5'-monophosphate dehydrogenase GuaB1	20	686.3	955.8	0.48	269.4	0.3967	1
RVBD_1844c	-	6-phosphogluconate dehydrogenase Gnd1	14	748.4	1494.3	1	745.9	0.5348	1
RVBD_1845c	-	ensor-transducer protein BlaR	13	0.4	1.7	2.15	1.3	0.1011	0.70059
RVBD_1846c	-	transcriptional regulator BlaI	3	231.4	513	1.15	281.6	0.6074	1
RVBD_1847	-	hypothetical protein	5	599	736.5	0.3	137.5	0.7406	1
RVBD_1848	-	urease gamma subunit UreA	2	240	33.1	-2.86	-206.9	0.0957	0.68972
RVBD_1849	-	urease beta subunit UreB	6	54.2	111.2	1.04	57	0.8952	1
RVBD_1850	-	urease alpha subunit UreC	11	158.8	334.3	1.07	175.6	0.718	1
RVBD_1851	-	urease accessory protein UreF	2	183.5	217.3	0.24	33.8	0.8925	1
RVBD_1852	-	urease accessory protein UreG	4	375.4	447.7	0.25	72.4	0.9538	1
RVBD_1853	-	urease accessory protein UreD	5	225.4	191.3	-0.24	-34.2	0.7796	1
RVBD_1854c	-	NADH dehydrogenase Ndh	17	0.2	0	-0.3	-0.2	0.4978	1
RVBD_1855c	-	oxidoreductase	11	403.7	497.4	0.3	93.7	0.9649	1
RVBD_1856c	-	oxidoreductase	4	673.9	288.6	-1.22	-385.3	0.0941	0.6893
RVBD_1857	-	molybdenum-transport ABC transporter molybdate-binding lipoprotein ModA	5	317.5	205.9	-0.62	-111.6	0.43	1
RVBD_1858	-	molybdenum-transport ABC transporter integral membrane protein ModB	17	129.4	34.4	-1.91	-95	0.0088	0.18595
RVBD_1859	-	molybdenum-transport ABC transporter ATP-binding protein ModC	16	293	106.9	-1.45	-186.1	0.0203	0.30917
RVBD_1860	-	alanine and proline rich secreted protein Apa	14	880.4	114.4	-2.94	-766	0.0163	0.27458
RVBD_1861	-	transmembrane protein	7	333.5	308.2	-0.11	-25.3	0.8538	1
RVBD_1862	-	alcohol dehydrogenase AdhA	15	311	645.4	1.05	334.5	0.5491	1
RVBD_1863c	-	integral membrane protein	10	426.2	1440.1	1.76	1013.9	0.6727	1
RVBD_1864c	-	hypothetical protein	9	595.4	725.2	0.28	129.8	0.8439	1
RVBD_1865c	-	oxidoreductase	12	833.2	178.9	-2.22	-654.3	0.3147	1
RVBD_1866	-	mycolyltransferase antigen 85B	32	121.7	1256.1	3.37	1134.4	0.3521	1
RVBD_1867	-	acetyl-CoA acetyltransferase	18	231	159.2	-0.54	-71.9	0.2129	0.93588
RVBD_1868	-	hypothetical protein	27	265.8	305.2	0.2	39.4	0.7368	1
RVBD_1869c	-	oxidoreductase	23	300	561.5	0.9	261.5	0.8347	1
RVBD_1870c	-	hypothetical protein	10	298.2	248.7	-0.26	-49.5	0.4513	1
RVBD_1871c	-	deazaflavin-dependent nitroreductase	8	196.7	1009.4	2.36	812.7	0.7424	1
RVBD_0468	-	3-hydroxybutyryl-CoA dehydrogenase FadB	10	44.7	7.7	-2.54	-37	0.0002	0.01048
RVBD_1873	-	hypothetical protein	9	549.4	427.4	-0.36	-122	0.589	1
RVBD_1874	-	hypothetical protein	11	246.2	297	0.27	50.8	0.8618	1
RVBD_1875	-	hypothetical protein	4	415	583.2	0.49	168.2	0.5758	1
RVBD_1876	-	bacterioferritin BfrA	10	625.8	469.3	-0.42	-156.5	0.4171	1
RVBD_1877	-	drug:H+ antiporter-2 (14 Spanner) (DHA2) family drug resistance MFS transporter	30	310.7	321.1	0.05	10.4	0.8818	1
RVBD_1878	-	glutamine synthetase GlnA3	26	195.7	380.7	0.96	185	0.4365	1
RVBD_1879	-	hypothetical protein	17	162.5	2509.1	3.95	2346.6	0.612	1
RVBD_1880c	-	cytochrome P450 140 Cyp140	15	241.1	701.4	1.54	460.3	0.489	1
RVBD_1881c	-	lipoprotein LppE	8	2029.9	319.3	-2.67	-1710.6	0.4428	1
RVBD_1882c	-	short-chain dehydrogenase/reductase	14	308.5	681	1.14	372.5	0.259	0.99593
RVBD_1883c	-	hypothetical protein	6	121.6	1008.9	3.05	887.3	0.2003	0.91851
RVBD_1884c	-	resuscitation-promoting factor RpfC	5	82.8	32.6	-1.34	-50.1	0.568	1
RVBD_1885c	-	chorismate mutase	9	144.2	200.2	0.47	56.1	0.8199	1
RVBD_1886c	-	secreted antigen 85-B FbpB	23	355.1	753	1.08	397.9	0.0009	0.03459
RVBD_1887	-	hypothetical protein	19	301.6	444.6	0.56	143	0.2622	0.99704
RVBD_1888A	-	hypothetical protein	0	0	0	0	0	1	1
RVBD_1888c	-	transmembrane protein	13	398.9	339.4	-0.23	-59.5	0.7238	1
RVBD_1889c	-	hypothetical protein	3	108.6	194.4	0.84	85.8	0.4659	1
RVBD_1890c	-	hypothetical protein	8	95.1	28.2	-1.75	-66.9	0.0189	0.29566
RVBD_1891	-	hypothetical protein	8	558.7	793.2	0.51	234.6	0.6541	1
RVBD_1892	-	membrane protein	7	495.3	804.5	0.7	309.2	0.4623	1
RVBD_1893	-	hypothetical protein	0	0	0	0	0	1	1
RVBD_1894c	-	hypothetical protein	11	359.7	334.7	-0.1	-24.9	0.8159	1
RVBD_1895	-	dehydrogenase	17	346.5	321.2	-0.11	-25.3	0.8145	1
RVBD_1896c	-	hypothetical protein	21	89.3	201.5	1.17	112.2	0.0944	0.6893
RVBD_1897c	-	d-tyrosyl-tRNA(Tyr) deacylase	4	61.3	54.4	-0.17	-6.9	0.8802	1
RVBD_1898	-	hypothetical protein	3	21.4	39.9	0.9	18.5	0.3829	1
RVBD_1899c	-	lipoprotein LppD	10	312.9	2040.9	2.71	1728	0.0373	0.44018
RVBD_1900c	-	lignin peroxidase LipJ	19	323.4	1409.6	2.12	1086.2	0.6854	1
RVBD_1901	-	cinA-like protein CinA	17	173.1	180.2	0.06	7.1	0.9337	1
RVBD_1902c	-	sialic acid-transport integral membrane protein NanT	30	189.5	190.1	0.01	0.7	0.992	1
RVBD_1903	-	membrane protein	5	314.8	195.1	-0.69	-119.8	0.343	1
RVBD_1904	-	anti-anti-sigma factor	10	420.2	1087.2	1.37	667	0.6341	1
RVBD_1905c	-	d-amino acid oxidase Aao	17	382.3	319.6	-0.26	-62.7	0.7007	1
RVBD_1906c	-	hypothetical protein	9	165.5	32.7	-2.34	-132.9	0.0022	0.06778
RVBD_1907c	-	hypothetical protein	10	202.8	195.2	-0.06	-7.6	0.9364	1
RVBD_1908c	-	catalase-peroxidase-peroxynitritase T KatG	34	1.8	3.4	0.91	1.6	0.0473	0.49875
RVBD_1909c	-	ferric uptake regulation protein FurA	8	138.2	319.1	1.21	180.9	0.1606	0.8473
RVBD_1910c	-	exported protein	12	265.9	156.6	-0.76	-109.3	0.2717	1
RVBD_1911c	-	lipoprotein LppC	8	162	167.1	0.05	5.2	0.9506	1
RVBD_1912c	-	oxidoreductase	13	147.8	222.2	0.59	74.4	0.654	1
RVBD_1913	-	hypothetical protein	10	63.4	213	1.75	149.6	0.8823	1
RVBD_1914c	-	hypothetical protein	5	164.8	377.7	1.2	213	0.7157	1
RVBD_1915	-	isocitrate lyase AceAa	21	133.6	167.7	0.33	34.1	0.8567	1
RVBD_1916	-	isocitrate lyase AceAb	16	121.9	179.8	0.56	57.9	0.3711	1
RVBD_1917c	-	PPE family protein PPE34	114	161.9	147.5	-0.13	-14.4	0.7588	1
RVBD_1918c	-	PPE family protein PPE35	71	112.1	170.4	0.6	58.4	0.2551	0.99213
RVBD_1919c	-	hypothetical protein	7	713.4	337.6	-1.08	-375.8	0.9276	1
RVBD_1920	-	membrane protein	11	755.7	388.6	-0.96	-367.1	0.3637	1
RVBD_1921c	-	lipoprotein LppF	20	349.2	253.5	-0.46	-95.7	0.2476	0.99138
RVBD_1922	-	beta-lactamase	19	264	285.5	0.11	21.5	0.88	1
RVBD_1923	-	lipase LipD	28	183.2	137.9	-0.41	-45.3	0.1851	0.89926
RVBD_1924c	-	hypothetical protein	9	367.7	497.8	0.44	130.1	0.6055	1
RVBD_1070c	-	enoyl-CoA hydratase EchA8	7	102	18.7	-2.44	-83.2	0.0008	0.03165
RVBD_1926c	-	immunogenic protein MPT63	8	100.1	45.1	-1.15	-55	0.2114	0.93588
RVBD_1927	-	hypothetical protein	16	401.4	588	0.55	186.5	0.3496	1
RVBD_1928c	-	oxidoreductase	17	206.8	197.2	-0.07	-9.5	0.8907	1
RVBD_1929c	-	hypothetical protein	9	102.9	72.2	-0.51	-30.7	0.3376	1
RVBD_1930c	-	hypothetical protein	4	3.9	0	-2.28	-3.9	1	1
RVBD_1931c	-	transcriptional regulator	2	32.5	24.8	-0.39	-7.7	0.4065	1
RVBD_1932	-	thiol peroxidase Tpx	7	105.1	147.6	0.49	42.5	0.9152	1
RVBD_1933c	-	acyl-CoA dehydrogenase FadE18	9	241	294.5	0.29	53.5	0.7962	1
RVBD_1934c	-	acyl-CoA dehydrogenase FadE17	11	181	414.3	1.19	233.3	0.1826	0.89547
RVBD_1935c	-	enoyl-CoA hydratase EchA13	10	108.9	154.5	0.5	45.6	0.3077	1
RVBD_1936	-	monooxygenase	15	282.9	787.2	1.48	504.2	0.2917	1
RVBD_1937	-	oxidoreductase	44	141.8	185.5	0.39	43.7	0.5894	1
RVBD_1938	-	epoxide hydrolase EphB	16	69.4	73.4	0.08	4.1	0.9021	1
RVBD_1939	-	oxidoreductase	5	43.8	36.2	-0.27	-7.6	0.8327	1
RVBD_1940	-	riboflavin biosynthesis protein RibA1	8	349.2	106.3	-1.72	-242.9	0.0254	0.35472
RVBD_1941	-	oxidoreductase	3	114.9	260.4	1.18	145.5	0.3493	1
RVBD_1942c	-	toxin MazF5	2	7.1	23.6	1.74	16.6	0.7048	1
RVBD_1943c	-	antitoxin MazE5	10	71.5	71.6	0	0.1	0.997	1
RVBD_1944c	-	hypothetical protein	7	59.2	41.9	-0.5	-17.3	0.5668	1
RVBD_1945	-	hypothetical protein	19	242	75.1	-1.69	-166.8	0.1638	0.85634
RVBD_1946c	-	lipoprotein LppG	7	48.9	37.4	-0.39	-11.5	0.5533	1
RVBD_1947	-	hypothetical protein	3	185.4	531.6	1.52	346.2	0.3798	1
RVBD_1948c	-	hypothetical protein	15	153	151.2	-0.02	-1.8	0.9869	1
RVBD_1949c	-	hypothetical protein	17	196	211.2	0.11	15.1	0.8475	1
RVBD_1950c	-	hypothetical protein	5	346.6	304.7	-0.19	-41.9	0.7213	1
RVBD_1951c	-	hypothetical protein	5	758.3	24.2	-4.97	-734	0.0166	0.27458
RVBD_1952	-	antitoxin VapB14	2	180.9	3624.3	4.32	3443.4	0.9905	1
RVBD_1953	-	toxin VapC14	9	111.7	71	-0.65	-40.8	0.521	1
RVBD_1954A	-	hypothetical protein	5	660.9	12267.5	4.21	11606.6	0.9848	1
RVBD_1954c	-	hypothetical protein	7	591.4	9053.5	3.94	8462.1	0.5884	1
RVBD_1955	-	toxin	6	300.1	2061.7	2.78	1761.7	0.1557	0.83565
RVBD_1956	-	antitoxin HigA	8	250.7	377.9	0.59	127.2	0.8493	1
[truncated: 2,038 more rows]
